# Supplementary material for: 7-Bromo-1-(4-chloro­phenyl­sulfan­yl)-2-phenyl­naphtho[2,1-b]furan
Source: Acta Crystallogr Sect E Struct Rep Online. 2009 Dec 16;66(Pt 1):o173. doi: 10.1107/S1600536809052945 (PMC2980269; doi:10.1107/S1600536809052945)
Supplement: Supplementary file 2 [file e-66-0o173-Isup2.hkl]

# 
# h,k,l, Fc-squared, Fo-squared, sigma(Fo-squared) and status flag 
# 
data_I
_shelx_title ' 09ZK-S IN P-1' 
_shelx_refln_list_code          4 
_shelx_F_calc_maximum      213.94 
_exptl_crystal_F_000       468.00 
_reflns_d_resolution_high  0.7672 
 
loop_ 
 _symmetry_equiv_pos_as_xyz 
 'x, y, z' 
 '-x, -y, -z' 
 
_cell_length_a     8.2479 
_cell_length_b     8.3136 
_cell_length_c    13.9805 
_cell_angle_alpha  93.530 
_cell_angle_beta   99.317 
_cell_angle_gamma  90.342 
 
_shelx_F_squared_multiplier     1.000 
 
loop_ 
 _refln_index_h 
 _refln_index_k 
 _refln_index_l 
 _refln_F_squared_calc 
 _refln_F_squared_meas 
 _refln_F_squared_sigma 
 _refln_observed_status 
   1   0   0     1357.89     1454.16     14.66 o 
   2   0   0    10746.93    10354.32    143.58 o 
   3   0   0     3039.30     3192.41     32.21 o 
   4   0   0      137.40      161.93      2.44 o 
   5   0   0       10.04       19.87      1.30 o 
   6   0   0      870.98      848.39      9.82 o 
   7   0   0      255.67      246.33      4.73 o 
   8   0   0      524.70      509.76      7.73 o 
   9   0   0        2.73        3.19      2.00 o 
  10   0   0       85.48       95.72      9.65 o 
 -10   1   0        7.93        4.25      2.78 o 
  -9   1   0      596.59      590.18      9.71 o 
  -8   1   0        1.98        1.26      1.73 o 
  -7   1   0     1874.17     1846.12     19.97 o 
  -6   1   0       10.89       11.43      1.42 o 
  -5   1   0        4.06        5.38      0.99 o 
  -4   1   0      153.16      172.39      2.80 o 
  -3   1   0     2053.20     2173.92     22.11 o 
  -2   1   0      777.92      771.41      7.46 o 
  -1   1   0     1379.33     1462.54     13.37 o 
   0   1   0      223.59      233.83      3.68 o 
   1   1   0      562.49      580.77      7.53 o 
   2   1   0       47.58       48.52      0.94 o 
   3   1   0    13458.64    13350.89    294.76 o 
   4   1   0     1016.94     1039.14     11.48 o 
   5   1   0     3187.60     3330.63     39.95 o 
   6   1   0      452.51      447.95      7.92 o 
   7   1   0       44.38       44.28      1.87 o 
   8   1   0       59.59       57.42      2.62 o 
   9   1   0      104.22      112.60      3.58 o 
  10   1   0       69.06       72.39      8.45 o 
 -10   2   0       14.78       13.25      4.24 o 
  -9   2   0      172.59      167.67      6.04 o 
  -8   2   0      103.98      109.93      6.03 o 
  -7   2   0       42.03       42.39      2.25 o 
  -6   2   0      872.94      863.29      9.51 o 
  -5   2   0     1100.61     1161.60     11.83 o 
  -4   2   0     6181.46     6652.92     60.62 o 
  -3   2   0      991.36      988.81      9.73 o 
  -2   2   0        8.66        6.72      0.59 o 
  -1   2   0     1785.29     1908.10     20.39 o 
   0   2   0     2555.24     2711.28     26.55 o 
   1   2   0     1629.04     1700.58     15.70 o 
   2   2   0      400.63      409.34      4.56 o 
   3   2   0      503.77      506.15      5.84 o 
   4   2   0      280.81      261.90      4.13 o 
   5   2   0       89.58       97.90      2.58 o 
   6   2   0     1952.54     1912.34     23.28 o 
   7   2   0       38.02       46.86      2.18 o 
   8   2   0       79.71      113.06      3.42 o 
   9   2   0       94.84       95.72      8.45 o 
  10   2   0       35.32       49.07      8.04 o 
 -10   3   0       41.08       46.29      5.14 o 
  -9   3   0      143.25      138.19      6.62 o 
  -8   3   0      186.32      190.69      5.19 o 
  -7   3   0       58.91       57.96      2.48 o 
  -6   3   0      783.05      782.12      9.49 o 
  -5   3   0      436.80      436.08      7.01 o 
  -4   3   0      123.51      164.63     10.23 o 
  -3   3   0     1733.98     1684.59     17.28 o 
  -2   3   0      767.09      716.22      9.12 o 
  -1   3   0     4554.68     4792.25     50.42 o 
   0   3   0     1327.13     1342.15     14.73 o 
   1   3   0      191.74      207.59      3.04 o 
   2   3   0        3.20        3.79      0.65 o 
   3   3   0     1600.27     1651.40     22.45 o 
   4   3   0     1555.71     1570.07     18.83 o 
   5   3   0      309.62      321.14      5.21 o 
   6   3   0      546.34      574.97      8.36 o 
   7   3   0      198.35      198.82      4.39 o 
   8   3   0        7.52        8.45      5.63 o 
   9   3   0      308.74      360.35     15.68 o 
  10   3   0      156.25      183.39     12.87 o 
  -9   4   0       11.78       12.03      4.16 o 
  -8   4   0        3.97       10.33      3.84 o 
  -7   4   0        5.50        5.70      2.50 o 
  -6   4   0       29.22       32.59      2.49 o 
  -5   4   0      584.08      574.80      8.74 o 
  -4   4   0      175.43      185.80      3.61 o 
  -3   4   0     1502.63     1481.44     16.78 o 
  -2   4   0      979.97     1005.90     11.67 o 
  -1   4   0        4.09        1.87      0.92 o 
   0   4   0     1709.32     1752.20     21.78 o 
   1   4   0     2711.93     2804.06     30.19 o 
   2   4   0     1715.30     1726.45     20.44 o 
   3   4   0      912.16      884.88     10.12 o 
   4   4   0      161.84      170.48      3.41 o 
   5   4   0       30.57       31.31      1.92 o 
   6   4   0       18.78       15.60      2.77 o 
   7   4   0      297.90      279.78      9.84 o 
   8   4   0      104.34       93.71      9.25 o 
   9   4   0      131.39      133.12     10.86 o 
  -9   5   0       75.90       81.70      8.36 o 
  -8   5   0       69.15       62.44      5.50 o 
  -7   5   0       29.69       27.13      3.17 o 
  -6   5   0      175.76      181.59      5.50 o 
  -5   5   0        6.76        7.36      1.86 o 
  -4   5   0       57.49       56.68      4.44 o 
  -3   5   0       11.54       16.96      1.65 o 
  -2   5   0     1510.35     1511.23     24.53 o 
  -1   5   0      370.17      389.11      6.02 o 
   0   5   0     4791.58     4946.12     56.47 o 
   1   5   0      826.86      809.83     10.53 o 
   2   5   0        7.60        5.67      1.11 o 
   3   5   0     1320.28     1313.49     14.69 o 
   4   5   0     1297.15     1283.55     16.83 o 
   5   5   0       86.03       93.51      4.28 o 
   6   5   0     1303.41     1269.03     28.15 o 
   7   5   0        6.14        8.04      5.23 o 
   8   5   0      121.35      117.03      9.65 o 
   9   5   0        1.52        4.02      6.43 o 
  -8   6   0       56.28       56.98      5.66 o 
  -7   6   0      383.80      369.51     11.90 o 
  -6   6   0      348.01      359.99      8.02 o 
  -5   6   0       33.33       31.26      3.53 o 
  -4   6   0      131.78      121.71      3.68 o 
  -3   6   0     1768.64     1748.75     21.69 o 
  -2   6   0        5.89        7.55      1.64 o 
  -1   6   0      145.21      136.28      3.59 o 
   0   6   0       11.82       15.90      1.73 o 
   1   6   0     1093.43     1081.88     13.92 o 
   2   6   0      123.44      122.20      3.06 o 
   3   6   0     1894.25     1893.95     24.98 o 
   4   6   0     1350.85     1334.25     22.88 o 
   5   6   0     1084.71     1066.20     19.26 o 
   6   6   0       33.42       40.22      7.24 o 
   7   6   0      150.31      165.30     12.07 o 
   8   6   0       39.69       42.23      8.04 o 
  -8   7   0       26.15       36.79      8.24 o 
  -7   7   0      552.82      576.86     31.37 o 
  -6   7   0      363.39      362.88     10.04 o 
  -5   7   0      641.28      638.13     12.58 o 
  -4   7   0      372.80      369.45      6.81 o 
  -3   7   0      873.66      861.09     12.12 o 
  -2   7   0       78.31       98.32      5.17 o 
  -1   7   0        0.46        1.65      1.73 o 
   0   7   0      641.53      626.55      9.21 o 
   1   7   0      272.95      283.66      5.38 o 
   2   7   0       80.82       85.82      3.00 o 
   3   7   0      214.57      202.49      6.48 o 
   4   7   0      448.98      458.23     13.69 o 
   5   7   0       49.03       46.25      6.84 o 
   6   7   0      382.15      402.18     17.70 o 
   7   7   0      211.25      216.37     14.08 o 
  -7   8   0      123.87      109.19      8.07 o 
  -6   8   0       33.48       30.35      4.60 o 
  -5   8   0       43.84       42.20      3.76 o 
  -4   8   0        1.82        2.20      2.90 o 
  -3   8   0      206.17      201.22      5.88 o 
  -2   8   0      440.80      429.24      7.69 o 
  -1   8   0      159.74      160.43      4.53 o 
   0   8   0      549.57      564.78      9.03 o 
   1   8   0        2.26        5.38      2.09 o 
   2   8   0        5.01       14.16      4.63 o 
   3   8   0      526.33      536.13     13.93 o 
   4   8   0        1.65       -1.61      5.23 o 
   5   8   0        1.59       11.66      6.03 o 
   6   8   0        2.03       -6.03      6.03 o 
   7   8   0       36.52       53.09      9.65 o 
  -5   9   0      114.66      118.58      8.07 o 
  -4   9   0      258.73      235.76      6.98 o 
  -3   9   0        1.77        9.30      3.05 o 
  -2   9   0       38.78       42.33      3.15 o 
  -1   9   0       54.66       61.94      3.38 o 
   0   9   0      714.45      701.72     13.73 o 
   1   9   0      131.21      141.52      7.50 o 
   2   9   0      385.94      404.61     12.19 o 
   3   9   0      375.66      381.67     16.49 o 
   4   9   0      158.70      133.12     10.46 o 
   5   9   0        1.51        4.83      6.43 o 
  -4  10   0       14.65       19.60      3.92 o 
  -3  10   0        1.17        2.06      3.36 o 
  -2  10   0       61.67       58.47      4.80 o 
  -1  10   0        0.02       -1.35      3.62 o 
   0  10   0        7.77       13.39      4.83 o 
   1  10   0       13.27       13.50      5.21 o 
   2  10   0      217.99      201.49     12.47 o 
   3  10   0       39.09       45.85      8.04 o 
  -4 -10   1       57.46       73.60     10.05 o 
  -3 -10   1        0.79       -1.21      6.03 o 
  -2 -10   1      133.68      126.69     10.86 o 
  -1 -10   1        9.83       11.54      5.21 o 
   0 -10   1       30.20       19.21      5.50 o 
   1 -10   1        1.29        1.66      4.44 o 
   2 -10   1       52.54       56.88      4.88 o 
   3 -10   1       88.01       88.67      4.81 o 
   4 -10   1      220.49      237.30      7.55 o 
  -5  -9   1      585.45      565.87     22.52 o 
  -4  -9   1        2.74        7.24      6.84 o 
  -3  -9   1       39.02       37.40      5.10 o 
  -2  -9   1        6.97       10.26      4.55 o 
  -1  -9   1       50.85       57.31      9.05 o 
   0  -9   1      135.89      142.35      5.80 o 
   1  -9   1      280.06      285.76      6.89 o 
   2  -9   1      213.34      211.33      5.53 o 
   3  -9   1       44.44       36.58      3.63 o 
   4  -9   1       10.83       10.34      3.30 o 
   5  -9   1       30.05       30.51      4.47 o 
  -7  -8   1       47.06       51.08      8.85 o 
  -6  -8   1        4.44       -0.80      6.03 o 
  -5  -8   1       46.79       34.59      7.24 o 
  -4  -8   1       63.67       51.10      5.26 o 
  -3  -8   1        0.95        1.66      3.55 o 
  -2  -8   1      590.18      575.81     12.45 o 
  -1  -8   1      356.19      369.88      7.57 o 
   0  -8   1      547.59      568.06      8.97 o 
   1  -8   1      219.76      227.73      5.35 o 
   2  -8   1        3.03        5.49      2.15 o 
   3  -8   1       68.06       63.36      3.22 o 
   4  -8   1       68.20       69.76      4.01 o 
   5  -8   1      102.28      109.13      4.96 o 
   6  -8   1       26.49       34.04      4.66 o 
   7  -8   1       45.10       51.96      7.04 o 
  -8  -7   1        8.49        9.25      7.24 o 
  -7  -7   1       43.50       44.24      8.45 o 
  -6  -7   1      126.81      133.93     10.05 o 
  -5  -7   1       32.92       32.98      6.43 o 
  -4  -7   1      614.59      593.14     12.56 o 
  -3  -7   1      123.93      132.93      5.63 o 
  -2  -7   1       59.05       56.53      3.00 o 
  -1  -7   1     1115.85     1131.49     16.28 o 
   0  -7   1       26.88       28.19      2.23 o 
   1  -7   1      478.68      459.07      7.54 o 
   2  -7   1     1329.51     1274.63     16.67 o 
   3  -7   1       11.76        6.89      1.93 o 
   4  -7   1     1108.86     1077.16     14.92 o 
   5  -7   1       46.40       49.18      3.65 o 
   6  -7   1       11.53       13.91      3.17 o 
   7  -7   1      217.57      229.99     10.07 o 
   8  -7   1        1.04       -5.02      5.02 o 
  -8  -6   1       50.16       61.53      8.45 o 
  -7  -6   1      187.66      219.59     12.47 o 
  -6  -6   1      241.40      252.97     12.87 o 
  -5  -6   1      109.84       99.36      7.49 o 
  -4  -6   1       48.22       55.18      4.57 o 
  -3  -6   1        7.96        5.37      1.66 o 
  -2  -6   1       41.55       48.97      2.55 o 
  -1  -6   1     1502.59     1469.79     18.21 o 
   0  -6   1        3.73        1.56      1.48 o 
   1  -6   1      644.23      617.45      8.87 o 
   2  -6   1      287.28      269.36      5.12 o 
   3  -6   1       12.47       12.51      2.01 o 
   4  -6   1       40.99       39.79      2.45 o 
   5  -6   1     1347.60     1311.56     17.59 o 
   6  -6   1       35.79       36.18      3.41 o 
   7  -6   1      963.66      987.20     16.42 o 
   8  -6   1        1.19       -3.96      3.96 o 
  -9  -5   1      215.75      269.06     14.48 o 
  -8  -5   1      305.38      361.56     16.49 o 
  -7  -5   1      400.62      444.41     17.29 o 
  -6  -5   1      197.22      202.47      6.58 o 
  -5  -5   1      835.59      809.89     15.11 o 
  -4  -5   1      766.73      765.30      9.19 o 
  -3  -5   1        0.32       -0.35      0.96 o 
  -2  -5   1     2720.57     2729.57     29.06 o 
  -1  -5   1       76.75       94.29      2.55 o 
   0  -5   1      159.34      157.53      3.39 o 
   1  -5   1      231.95      255.11      5.90 o 
   2  -5   1     1457.87     1467.31     18.08 o 
   3  -5   1      354.81      358.55      5.85 o 
   4  -5   1     1541.24     1512.02     19.17 o 
   5  -5   1      274.92      262.29      5.55 o 
   6  -5   1      974.57      990.43     16.88 o 
   7  -5   1       16.67       14.57      3.05 o 
   8  -5   1        8.35        8.26      4.13 o 
   9  -5   1       52.75       56.79      6.67 o 
  -9  -4   1       12.65       22.52      7.24 o 
  -8  -4   1      123.85      117.44      9.25 o 
  -7  -4   1      320.21      328.33      8.58 o 
  -6  -4   1     1602.35     1596.56     26.68 o 
  -5  -4   1     1909.97     1900.31     22.80 o 
  -4  -4   1     1706.05     1734.17     20.75 o 
  -3  -4   1       18.21       19.76      1.07 o 
  -2  -4   1     1179.54     1194.50     13.18 o 
  -1  -4   1      448.26      425.37      5.52 o 
   0  -4   1      233.04      242.43      3.94 o 
   1  -4   1     1605.45     1561.70     25.18 o 
   2  -4   1     2049.27     2142.81     27.31 o 
   3  -4   1      329.40      358.57      4.85 o 
   4  -4   1       25.73       36.16      3.39 o 
   5  -4   1      538.09      529.02      8.30 o 
   6  -4   1      847.16      840.40     11.17 o 
   7  -4   1      186.60      199.71      6.50 o 
   8  -4   1      462.53      462.10      9.17 o 
   9  -4   1       36.25       49.71      5.20 o 
 -10  -3   1       44.38       32.17      7.64 o 
  -9  -3   1       66.82       77.62      8.45 o 
  -8  -3   1      170.37      178.09      6.54 o 
  -7  -3   1      728.57      687.83     13.60 o 
  -6  -3   1       44.72       49.82      1.90 o 
  -5  -3   1       53.11       56.89      2.00 o 
  -4  -3   1     1702.26     1749.17     20.76 o 
  -3  -3   1      434.22      363.20      5.63 o 
  -2  -3   1     2355.04     2354.14     23.42 o 
  -1  -3   1     6898.88     7204.52     88.14 o 
   0  -3   1      194.80      192.04      2.90 o 
   1  -3   1     1754.63     1744.32     19.00 o 
   2  -3   1      696.37      732.56      8.01 o 
   3  -3   1       39.75       49.89      2.51 o 
   4  -3   1     2307.04     2384.93     24.40 o 
   5  -3   1      387.29      383.64      5.91 o 
   6  -3   1      451.95      453.32      8.01 o 
   7  -3   1      102.42      109.23      3.58 o 
   8  -3   1        6.30        9.40      2.52 o 
   9  -3   1      425.98      437.47     11.29 o 
  10  -3   1       43.89       51.82      5.12 o 
 -10  -2   1      184.92      203.10     12.47 o 
  -9  -2   1      134.00      124.16      8.03 o 
  -8  -2   1      205.13      197.87      6.50 o 
  -7  -2   1       15.92       13.55      1.62 o 
  -6  -2   1      175.10      170.34      3.33 o 
  -5  -2   1      576.11      604.89      7.48 o 
  -4  -2   1      117.61       98.49      2.10 o 
  -3  -2   1       49.90       57.98      2.06 o 
  -2  -2   1       13.06       14.00      0.56 o 
  -1  -2   1       88.82       86.14      1.33 o 
   0  -2   1       90.95       88.68      2.57 o 
   1  -2   1      617.97      589.91      6.28 o 
   2  -2   1     8961.78     9085.64     88.02 o 
   3  -2   1        2.42        3.53      0.88 o 
   4  -2   1     1784.09     1752.48     19.72 o 
   5  -2   1      616.06      646.95      7.74 o 
   6  -2   1      325.23      324.60      5.03 o 
   7  -2   1      841.23      824.94      9.55 o 
   8  -2   1      210.73      216.28      6.22 o 
   9  -2   1      149.74      170.26      5.86 o 
  10  -2   1       55.00       57.47      4.34 o 
  -9  -1   1      680.38      683.98     16.24 o 
  -8  -1   1      230.55      234.50      7.41 o 
  -7  -1   1     1793.59     1705.65     21.62 o 
  -6  -1   1        1.35        0.46      1.18 o 
  -5  -1   1     2311.41     2428.45     26.17 o 
  -4  -1   1      940.70      998.83     10.72 o 
  -3  -1   1       37.54       41.63      1.07 o 
  -2  -1   1      839.29      878.36      8.33 o 
  -1  -1   1     2131.66     2280.76     26.64 o 
   0  -1   1      151.47      159.47      2.88 o 
   1  -1   1      283.06      309.96      4.07 o 
   2  -1   1      531.71      520.30      5.97 o 
   3  -1   1      418.12      412.85      6.74 o 
   4  -1   1      237.50      236.42      3.34 o 
   5  -1   1     3895.27     3648.11     33.95 o 
   6  -1   1        2.84        4.09      1.21 o 
   7  -1   1     1771.44     1768.41     21.11 o 
   8  -1   1       78.57       79.44      5.69 o 
   9  -1   1        6.01        7.05      2.44 o 
  10  -1   1       47.75       55.04      7.76 o 
 -10   0   1      110.83      121.53      9.05 o 
  -9   0   1        2.17        3.08      2.09 o 
  -8   0   1       41.55       42.21      2.16 o 
  -7   0   1      180.89      179.29      5.17 o 
  -6   0   1     1050.94      980.01     11.17 o 
  -5   0   1      236.86      240.46      4.17 o 
  -4   0   1     1107.01      895.02     10.92 o 
  -3   0   1      510.76      530.30      6.66 o 
  -2   0   1     3416.48     3699.43     33.74 o 
  -1   0   1      245.05      263.29      3.49 o 
   0   0   1     1028.52     1056.94     20.54 o 
   1   0   1     4936.52     4914.05     86.51 o 
   2   0   1     4058.18     4155.08     40.27 o 
   3   0   1      934.21     1022.63     10.02 o 
   4   0   1     2917.65     3130.38     31.74 o 
   5   0   1      123.52      116.49      3.02 o 
   6   0   1       70.58       62.32      2.00 o 
   7   0   1       37.73       43.91      2.03 o 
   8   0   1      929.06      877.55     19.55 o 
   9   0   1       28.78       29.65      2.55 o 
  10   0   1      621.81      641.60     12.15 o 
 -10   1   1        3.88        1.99      3.02 o 
  -9   1   1        3.46        8.40      2.42 o 
  -8   1   1      131.15      130.52      3.76 o 
  -7   1   1      262.46      263.10      4.86 o 
  -6   1   1     1267.70     1265.91     14.04 o 
  -5   1   1      566.45      568.45      6.51 o 
  -4   1   1     1439.04     1493.73     14.54 o 
  -3   1   1     2408.87     2503.62     23.16 o 
  -2   1   1      434.61      470.44      5.39 o 
  -1   1   1      263.77      255.02      3.14 o 
   0   1   1      281.07      286.26      3.35 o 
   1   1   1       96.55       88.02      1.10 o 
   2   1   1     1325.37     1381.48     15.34 o 
   3   1   1     2098.32     2344.59     26.05 o 
   4   1   1        5.93        6.24      1.17 o 
   5   1   1      325.30      302.98      4.58 o 
   6   1   1      167.82      163.58      3.37 o 
   7   1   1      135.82      130.28      4.20 o 
   8   1   1      106.03      106.76      3.88 o 
   9   1   1        2.50        0.02      2.95 o 
  10   1   1        3.35        0.40      6.03 o 
 -10   2   1      387.33      399.30      9.27 o 
  -9   2   1      184.31      179.07      5.91 o 
  -8   2   1      440.56      412.26      8.20 o 
  -7   2   1      263.88      256.65      4.58 o 
  -6   2   1        2.58       11.79      2.14 o 
  -5   2   1      428.58      470.61      8.15 o 
  -4   2   1     1746.84     1737.18     16.66 o 
  -3   2   1     2817.08     2927.83     28.82 o 
  -2   2   1      220.77      204.61      2.60 o 
  -1   2   1    40469.74    35012.20    508.63 o 
   0   2   1      179.14      224.21      2.88 o 
   1   2   1     5260.38     5433.60     49.31 o 
   2   2   1     4525.90     4598.20     49.68 o 
   3   2   1       10.60        3.84      0.72 o 
   4   2   1      318.28      207.33      3.64 o 
   5   2   1     1135.76     1086.06     14.58 o 
   6   2   1       32.73       38.68      1.98 o 
   7   2   1      531.09      510.84      7.08 o 
   8   2   1        9.75        8.87      2.09 o 
   9   2   1       17.92       16.89      6.03 o 
  10   2   1       87.35      114.62      9.65 o 
 -10   3   1      251.89      274.38      9.45 o 
  -9   3   1        1.42        2.27      4.51 o 
  -8   3   1       74.18       78.21      3.92 o 
  -7   3   1      512.69      538.83      8.67 o 
  -6   3   1      228.52      235.16      5.22 o 
  -5   3   1      653.84      613.64      7.48 o 
  -4   3   1      738.36      715.25      8.80 o 
  -3   3   1       66.81       84.64      1.82 o 
  -2   3   1       58.68       69.07      1.75 o 
  -1   3   1       17.26       20.76      0.97 o 
   0   3   1       69.25       58.12      1.49 o 
   1   3   1       44.31       43.85      1.53 o 
   2   3   1     2097.26     2074.16     20.66 o 
   3   3   1      559.65      565.66      7.51 o 
   4   3   1      380.68      402.61      6.04 o 
   5   3   1     1333.75     1337.04     16.58 o 
   6   3   1      830.14      773.29     10.63 o 
   7   3   1      951.49      920.97     14.18 o 
   8   3   1      670.47      646.30     22.12 o 
   9   3   1      146.15      137.14     10.46 o 
  10   3   1       47.44       59.12      8.85 o 
  -9   4   1      288.04      298.02     17.16 o 
  -8   4   1       18.72       15.39      4.39 o 
  -7   4   1      615.80      649.86     11.30 o 
  -6   4   1       65.52       66.95      2.89 o 
  -5   4   1      274.57      327.14      5.26 o 
  -4   4   1     1178.75     1209.19     16.10 o 
  -3   4   1      398.42      392.94      6.98 o 
  -2   4   1     2631.76     2724.15     33.03 o 
  -1   4   1     2216.00     2248.15     28.42 o 
   0   4   1      551.43      634.99      7.73 o 
   1   4   1       62.16       64.34      2.00 o 
   2   4   1       12.84       18.81      0.97 o 
   3   4   1      324.74      327.66      5.09 o 
   4   4   1       74.89       89.99      2.60 o 
   5   4   1     1041.68     1037.38     13.41 o 
   6   4   1       12.47       14.02      2.04 o 
   7   4   1       16.99       14.88      5.23 o 
   8   4   1       55.30       63.54      8.04 o 
   9   4   1      264.33      261.42     14.88 o 
  -9   5   1      104.35      109.27      6.60 o 
  -8   5   1        7.35        5.85      5.17 o 
  -7   5   1       10.04       11.84      3.42 o 
  -6   5   1      921.68      910.57     14.31 o 
  -5   5   1        2.74        1.72      1.74 o 
  -4   5   1     1671.65     1685.84     31.72 o 
  -3   5   1      122.07      116.48      3.06 o 
  -2   5   1      369.93      417.38     10.93 o 
  -1   5   1      564.02      567.89      8.15 o 
   0   5   1       16.07       10.98      1.59 o 
   1   5   1      543.84      559.22      8.02 o 
   2   5   1     2231.64     2096.16     22.55 o 
   3   5   1       26.48       26.91      1.60 o 
   4   5   1      877.04      896.83     11.80 o 
   5   5   1       25.66       27.95      3.02 o 
   6   5   1      281.16      284.52     10.13 o 
   7   5   1       30.64       23.33      6.43 o 
   8   5   1      352.59      340.65     16.09 o 
   9   5   1       78.89      110.60     11.26 o 
  -8   6   1       11.52        5.02      4.79 o 
  -7   6   1       62.09       69.06      5.66 o 
  -6   6   1        3.06        0.14      3.38 o 
  -5   6   1      152.20      149.79      6.73 o 
  -4   6   1      103.39      107.36      3.44 o 
  -3   6   1      921.98      947.73     12.67 o 
  -2   6   1       54.57       55.23      2.42 o 
  -1   6   1     1699.05     1678.33     20.61 o 
   0   6   1      374.54      364.07      6.04 o 
   1   6   1      344.88      317.96      5.39 o 
   2   6   1      632.75      605.81      8.60 o 
   3   6   1       89.56      101.06      3.03 o 
   4   6   1       24.14       24.76      2.25 o 
   5   6   1      500.14      504.76     14.19 o 
   6   6   1       55.71       47.46      7.24 o 
   7   6   1      103.39       98.13     10.05 o 
   8   6   1        9.32        6.43      7.64 o 
  -8   7   1       82.44       85.80     13.67 o 
  -7   7   1       36.74       37.93      5.09 o 
  -6   7   1      221.16      228.01      7.99 o 
  -5   7   1       62.38       65.48      3.78 o 
  -4   7   1       45.61       45.04      3.07 o 
  -3   7   1      320.18      315.85     12.36 o 
  -2   7   1       22.36       22.69      2.17 o 
  -1   7   1       26.21       28.76      2.30 o 
   0   7   1      149.94      159.17      4.14 o 
   1   7   1      397.30      387.79      6.57 o 
   2   7   1      988.29      982.67     13.16 o 
   3   7   1      335.39      321.33      6.55 o 
   4   7   1       23.35       28.55      5.63 o 
   5   7   1      688.73      664.40     22.92 o 
   6   7   1        0.81        2.82      6.43 o 
   7   7   1       82.93       78.02      9.25 o 
  -7   8   1      408.42      409.88     13.79 o 
  -6   8   1       54.62       67.15      5.47 o 
  -5   8   1      422.40      385.99     10.27 o 
  -4   8   1       76.99       78.31      7.95 o 
  -3   8   1       25.25       26.44      3.00 o 
  -2   8   1        7.41        6.56      2.17 o 
  -1   8   1       80.33       79.64      3.32 o 
   0   8   1      233.90      236.31      5.29 o 
   1   8   1      167.21      164.79      4.50 o 
   2   8   1       40.79       34.99      2.90 o 
   3   8   1       20.88       29.76      6.43 o 
   4   8   1        0.32       -5.23      5.23 o 
   5   8   1        4.87       -2.01      6.03 o 
   6   8   1      187.72      213.16     14.48 o 
  -6   9   1       44.54       39.41      9.65 o 
  -5   9   1      104.75      110.34     10.68 o 
  -4   9   1      380.98      359.53      8.40 o 
  -3   9   1      121.73      129.70      5.13 o 
  -2   9   1      125.47      119.99      4.74 o 
  -1   9   1      197.68      204.04      5.47 o 
   0   9   1       42.71       38.29      3.54 o 
   1   9   1       61.08       67.39      5.67 o 
   2   9   1       76.51       84.46      8.85 o 
   3   9   1       76.14      102.15      9.65 o 
   4   9   1      287.14      281.93     14.88 o 
   5   9   1        9.78       14.88      8.04 o 
  -4  10   1       23.02       35.16      6.97 o 
  -3  10   1       21.01       21.75      3.82 o 
  -2  10   1       35.35       39.15      3.98 o 
  -1  10   1       26.04       26.03      5.90 o 
   0  10   1      324.70      338.98     13.27 o 
   1  10   1        4.51       -1.21      6.43 o 
   2  10   1      443.95      445.21     18.90 o 
   3  10   1        6.69        5.63      6.84 o 
  -4 -10   2        0.21        4.02      6.84 o 
  -3 -10   2       68.83       81.64      9.65 o 
  -2 -10   2       20.91       16.76      5.21 o 
  -1 -10   2       17.83        8.85      4.83 o 
   0 -10   2      241.61      234.46     10.05 o 
   1 -10   2       68.32       65.29      7.04 o 
   2 -10   2      114.06      134.47     11.53 o 
   3 -10   2       41.07       39.91      4.11 o 
   4 -10   2       12.55       14.88      7.24 o 
  -5  -9   2       52.30       44.24      8.45 o 
  -4  -9   2        5.84       10.86      6.43 o 
  -3  -9   2        4.35       -1.61      4.27 o 
  -2  -9   2      303.95      289.73     17.70 o 
  -1  -9   2       23.61       29.82      4.97 o 
   0  -9   2       15.76       15.53      4.73 o 
   1  -9   2      117.35      121.19      9.26 o 
   2  -9   2        0.09        3.72      2.90 o 
   3  -9   2       60.61       61.76      6.50 o 
   4  -9   2      164.65      168.03      6.59 o 
   5  -9   2       62.64       69.62      4.65 o 
  -7  -8   2       81.53       85.66     10.46 o 
  -6  -8   2      133.30      134.33     10.46 o 
  -5  -8   2      439.05      442.00     18.50 o 
  -4  -8   2       14.15       13.14      6.43 o 
  -3  -8   2      633.81      625.24     15.77 o 
  -2  -8   2       52.63       45.56      4.96 o 
  -1  -8   2       10.05       10.77      2.72 o 
   0  -8   2       11.43       13.49      3.03 o 
   1  -8   2      178.96      174.05      4.69 o 
   2  -8   2        5.36        8.31      2.26 o 
   3  -8   2        8.34        7.97      2.45 o 
   4  -8   2        5.14        1.44      3.36 o 
   5  -8   2       73.25       64.75      4.33 o 
   6  -8   2       52.68       53.63      5.03 o 
   7  -8   2      121.10      114.07      8.47 o 
  -8  -7   2      121.45      145.19     12.07 o 
  -7  -7   2        0.07       -1.61      6.03 o 
  -6  -7   2      642.75      597.24     21.32 o 
  -5  -7   2        4.20        4.83      4.83 o 
  -4  -7   2      545.55      518.73     11.57 o 
  -3  -7   2      357.81      340.20      8.51 o 
  -2  -7   2     1811.70     1793.06     25.39 o 
  -1  -7   2       61.39       72.48      2.58 o 
   0  -7   2     1867.58     1893.30     23.54 o 
   1  -7   2       29.34       35.25      2.34 o 
   2  -7   2       61.73       59.82      3.31 o 
   3  -7   2      134.27      130.76      3.97 o 
   4  -7   2      865.62      853.26     12.51 o 
   5  -7   2       25.59       22.76      2.76 o 
   6  -7   2       12.14       11.64      3.39 o 
   7  -7   2      268.29      258.88      7.83 o 
  -8  -6   2        2.58        5.23      6.43 o 
  -7  -6   2       31.72       28.96      6.43 o 
  -6  -6   2        9.73       11.91      3.95 o 
  -5  -6   2      286.64      276.85      9.52 o 
  -4  -6   2      324.77      323.29      8.07 o 
  -3  -6   2     2178.38     2124.63     29.27 o 
  -2  -6   2      262.35      250.94      4.12 o 
  -1  -6   2       18.36       13.33      1.59 o 
   0  -6   2      674.69      692.84      9.70 o 
   1  -6   2      938.26      956.32     12.67 o 
   2  -6   2      207.73      215.37      4.52 o 
   3  -6   2      766.66      727.19     10.46 o 
   4  -6   2        2.99        5.06      1.98 o 
   5  -6   2      134.67      132.15      4.27 o 
   6  -6   2        4.89        4.17      2.90 o 
   7  -6   2      155.20      155.58      5.95 o 
   8  -6   2       91.72       89.62      6.56 o 
  -9  -5   2        6.18       -2.82      6.43 o 
  -8  -5   2      158.65      164.09     11.66 o 
  -7  -5   2        0.55        1.81      4.22 o 
  -6  -5   2      346.49      347.05      8.92 o 
  -5  -5   2      849.18      861.13     16.04 o 
  -4  -5   2        5.81        6.07      1.79 o 
  -3  -5   2       49.99       51.35      2.32 o 
  -2  -5   2     2161.96     2161.77     23.25 o 
  -1  -5   2      653.66      646.59      8.72 o 
   0  -5   2     2937.87     2906.70     33.85 o 
   1  -5   2     1823.00     1795.99     24.16 o 
   2  -5   2      148.12      181.33      3.85 o 
   3  -5   2     1733.70     1752.82     21.58 o 
   4  -5   2      528.82      542.11      9.20 o 
   5  -5   2        5.66        6.53      1.88 o 
   6  -5   2     1183.14     1201.42     15.22 o 
   7  -5   2      121.01      127.03      7.89 o 
   8  -5   2      185.23      200.91      7.89 o 
   9  -5   2        2.76       -0.88      5.31 o 
  -9  -4   2      170.48      176.96     11.66 o 
  -8  -4   2      576.56      574.23     17.29 o 
  -7  -4   2      392.19      372.61      9.27 o 
  -6  -4   2       51.96       53.76      3.60 o 
  -5  -4   2      679.86      691.30     13.06 o 
  -4  -4   2       24.81       30.54      1.25 o 
  -3  -4   2     1143.16     1126.20     15.62 o 
  -2  -4   2     1629.91     1700.23     15.85 o 
  -1  -4   2      684.37      714.36      8.10 o 
   0  -4   2      125.48      134.57      2.60 o 
   1  -4   2      556.97      570.40      7.17 o 
   2  -4   2      319.14      300.06      4.14 o 
   3  -4   2      801.37      788.83      9.69 o 
   4  -4   2     1295.88     1204.73     14.26 o 
   5  -4   2       94.31      104.95      3.59 o 
   6  -4   2     1020.89     1025.06     13.22 o 
   7  -4   2      366.19      372.71      6.91 o 
   8  -4   2        1.72       -2.17      2.75 o 
   9  -4   2      196.68      218.96      7.38 o 
 -10  -3   2       27.88       36.60      7.64 o 
  -9  -3   2       71.72       75.97      5.82 o 
  -8  -3   2      363.35      357.78      9.92 o 
  -7  -3   2      436.69      456.86     11.18 o 
  -6  -3   2     1685.55     1674.45     23.47 o 
  -5  -3   2     1571.19     1525.32     16.85 o 
  -4  -3   2       21.74       15.58      0.87 o 
  -3  -3   2     2652.36     2721.46     25.22 o 
  -2  -3   2      497.31      501.35      5.56 o 
  -1  -3   2       23.35       26.01      0.81 o 
   0  -3   2     2509.53     2608.08     27.46 o 
   1  -3   2     1194.48     1219.92     12.61 o 
   2  -3   2      903.38      927.36     11.60 o 
   3  -3   2       53.19       45.12      2.89 o 
   4  -3   2       11.89       15.17      1.46 o 
   5  -3   2       12.40       12.93      1.59 o 
   6  -3   2       12.69       13.50      1.84 o 
   7  -3   2        9.31        8.18      2.15 o 
   8  -3   2       16.67       12.03      2.55 o 
   9  -3   2      169.67      172.96     10.16 o 
  -9  -2   2      112.00      129.03      4.94 o 
  -8  -2   2      126.29      146.97      6.77 o 
  -7  -2   2       60.16       59.26      2.24 o 
  -6  -2   2      348.51      347.25      6.25 o 
  -5  -2   2      452.32      442.17      5.76 o 
  -4  -2   2     1940.83     2103.79     20.06 o 
  -3  -2   2      843.31      867.12      7.94 o 
  -2  -2   2     8708.51     9015.93    104.39 o 
  -1  -2   2       26.47       28.01      0.71 o 
   0  -2   2     1061.70     1041.86      9.89 o 
   1  -2   2     4706.66     5010.36     51.94 o 
   2  -2   2      583.37      603.28      6.66 o 
   3  -2   2      548.69      514.85      6.04 o 
   4  -2   2     1444.50     1449.41     16.52 o 
   5  -2   2       22.69       24.40      1.90 o 
   6  -2   2       13.69       15.96      2.30 o 
   7  -2   2       25.45       26.67      2.81 o 
   8  -2   2      166.50      168.65      4.63 o 
   9  -2   2        6.71        6.68      3.07 o 
  10  -2   2       94.05       91.58      6.32 o 
 -10  -1   2       42.48       40.97      5.43 o 
  -9  -1   2      479.70      492.35     19.13 o 
  -8  -1   2      330.36      300.87      7.00 o 
  -7  -1   2        0.71       -1.42      1.42 o 
  -6  -1   2      521.77      492.78      6.68 o 
  -5  -1   2     1804.90     1861.45     18.08 o 
  -4  -1   2        0.93        1.68      0.65 o 
  -3  -1   2     3141.61     3311.10     28.89 o 
  -2  -1   2     1085.65     1117.01     10.67 o 
  -1  -1   2     6101.72     6161.72    141.44 o 
   0  -1   2       13.75       17.51      1.14 o 
   1  -1   2    22332.22    19493.03    210.43 o 
   2  -1   2       86.27       99.53      1.80 o 
   3  -1   2     3085.98     3102.12     33.07 o 
   4  -1   2      571.11      558.16     10.39 o 
   5  -1   2      582.89      563.92      6.83 o 
   6  -1   2      104.46      104.63      3.28 o 
   7  -1   2       70.39       67.51      2.41 o 
   8  -1   2      110.44      101.41      3.98 o 
   9  -1   2      207.09      202.08      6.23 o 
  10  -1   2        1.55        0.63      4.05 o 
 -10   0   2        0.80        6.32      3.95 o 
  -9   0   2       53.20       48.10      3.51 o 
  -8   0   2      524.24      571.68      9.91 o 
  -7   0   2       73.19       70.56      2.27 o 
  -6   0   2     3582.11     3585.60     38.26 o 
  -5   0   2       12.41       14.81      1.23 o 
  -4   0   2       52.42       52.77      1.60 o 
  -3   0   2       28.45       32.22      1.58 o 
  -2   0   2      291.95      296.13      2.97 o 
  -1   0   2     1995.87     2124.46     22.33 o 
   0   0   2      292.42      303.13      3.21 o 
   1   0   2     6415.10     6276.60    109.77 o 
   2   0   2     1253.93     1222.40     15.26 o 
   3   0   2        9.86       15.75      0.80 o 
   4   0   2     8136.36     8356.61     82.84 o 
   5   0   2      203.73      195.21      3.46 o 
   6   0   2     1124.69     1113.91     14.13 o 
   7   0   2      336.12      351.90      5.38 o 
   8   0   2      108.24      126.21      3.45 o 
   9   0   2       22.45       28.20      4.44 o 
  10   0   2        1.12       -0.80      3.12 o 
 -10   1   2       66.20       72.36      4.54 o 
  -9   1   2      161.36      161.65      5.50 o 
  -8   1   2     1228.47     1185.86     17.75 o 
  -7   1   2       14.72       15.07      1.88 o 
  -6   1   2      547.86      547.37      6.56 o 
  -5   1   2     3726.19     3912.14     36.95 o 
  -4   1   2      168.40      174.43      2.81 o 
  -3   1   2    12545.77    12556.40    217.22 o 
  -2   1   2     1749.43     1845.13     20.39 o 
  -1   1   2        2.26        2.58      0.47 o 
   0   1   2       33.07       41.31      0.85 o 
   1   1   2     1888.14     1939.66     19.93 o 
   2   1   2      948.22     1001.41     13.82 o 
   3   1   2      766.58      786.03      9.02 o 
   4   1   2      998.18      997.30     11.58 o 
   5   1   2       15.30       13.45      1.20 o 
   6   1   2       38.45       43.71      1.87 o 
   7   1   2      861.37      819.64     10.56 o 
   8   1   2      156.28      148.51      4.61 o 
   9   1   2      241.38      250.08     11.61 o 
  10   1   2      146.70      161.68     11.66 o 
 -10   2   2       80.75       81.43      4.77 o 
  -9   2   2      113.06      118.94      4.78 o 
  -8   2   2      323.66      335.59      7.49 o 
  -7   2   2      233.29      229.54      5.50 o 
  -6   2   2      460.38      476.63      6.39 o 
  -5   2   2      418.84      384.12      5.09 o 
  -4   2   2      540.34      525.54      6.11 o 
  -3   2   2      499.69      537.32      5.98 o 
  -2   2   2     3607.40     3599.33     35.08 o 
  -1   2   2    12695.64    12202.11    132.45 o 
   0   2   2    45770.17    39054.93    450.84 o 
   1   2   2     4203.82     4180.62     41.28 o 
   2   2   2      408.64      423.13      5.27 o 
   3   2   2     2917.45     3073.59     31.13 o 
   4   2   2       75.65       69.34      2.18 o 
   5   2   2      223.73      206.25      5.34 o 
   6   2   2      246.11      234.54      3.99 o 
   7   2   2      434.10      404.64      7.76 o 
   8   2   2       55.92       56.18      4.06 o 
   9   2   2       36.54       38.43      4.44 o 
 -10   3   2       18.64       22.45      3.81 o 
  -9   3   2      103.09      105.77      5.92 o 
  -8   3   2      186.27      189.23      5.70 o 
  -7   3   2      140.69      146.09      5.43 o 
  -6   3   2       34.37       35.31      1.86 o 
  -5   3   2      190.54      207.74      3.47 o 
  -4   3   2     1072.52     1073.02     11.48 o 
  -3   3   2      550.84      592.11      6.63 o 
  -2   3   2     1950.73     1859.38     18.64 o 
  -1   3   2        2.34        1.31      0.78 o 
   0   3   2     1888.82     2171.73     23.31 o 
   1   3   2     1503.09     1519.10     15.61 o 
   2   3   2      972.89     1006.30     10.81 o 
   3   3   2     1980.71     2007.71     25.60 o 
   4   3   2     1705.98     1710.46     20.55 o 
   5   3   2      597.51      586.21      8.30 o 
   6   3   2      153.11      157.49      4.29 o 
   7   3   2       44.68       37.79      3.59 o 
   8   3   2       77.53       66.33      4.83 o 
   9   3   2        4.92        0.40      6.03 o 
  -9   4   2      116.13      116.01     11.80 o 
  -8   4   2      152.44      151.20      8.91 o 
  -7   4   2      183.65      186.49      5.58 o 
  -6   4   2      134.32      115.61      4.04 o 
  -5   4   2     2262.82     2276.34     25.04 o 
  -4   4   2      481.17      509.22     10.21 o 
  -3   4   2      496.40      499.24      7.61 o 
  -2   4   2     1620.64     1785.14     19.69 o 
  -1   4   2       81.63       72.79      2.00 o 
   0   4   2      343.12      330.71      4.59 o 
   1   4   2     5390.27     5561.61     63.84 o 
   2   4   2        7.75        5.59      1.06 o 
   3   4   2       37.11       29.30      1.52 o 
   4   4   2      494.45      473.68      6.95 o 
   5   4   2      564.35      576.31      8.36 o 
   6   4   2      756.04      764.10     12.15 o 
   7   4   2       75.72       92.50      8.45 o 
   8   4   2       16.93       25.74      6.43 o 
   9   4   2      171.20      201.89     13.67 o 
  -9   5   2        1.91       -1.30      3.95 o 
  -8   5   2      519.11      491.56     11.96 o 
  -7   5   2       94.93      100.74      5.38 o 
  -6   5   2      876.82      849.46     16.17 o 
  -5   5   2      267.16      268.13     10.06 o 
  -4   5   2      224.46      234.43      5.47 o 
  -3   5   2      376.24      366.94      6.56 o 
  -2   5   2     1333.73     1293.81     22.93 o 
  -1   5   2      201.82      215.19      3.76 o 
   0   5   2      162.79      147.82      3.30 o 
   1   5   2       27.90       30.01      1.61 o 
   2   5   2      353.19      353.76      4.79 o 
   3   5   2      242.13      222.34      4.16 o 
   4   5   2     2285.70     2309.57     27.65 o 
   5   5   2      390.31      378.30      7.78 o 
   6   5   2      394.97      398.96     16.09 o 
   7   5   2      262.50      257.39     13.27 o 
   8   5   2        3.51        9.25      6.43 o 
   9   5   2       35.84       43.03      9.25 o 
  -8   6   2       27.90       32.64      4.85 o 
  -7   6   2       23.82       22.11      4.93 o 
  -6   6   2       20.57       23.03      3.60 o 
  -5   6   2      801.82      791.16     15.09 o 
  -4   6   2      522.82      498.32      7.82 o 
  -3   6   2     1877.57     1853.07     22.76 o 
  -2   6   2      848.11      831.51     11.84 o 
  -1   6   2        1.19        4.63      1.71 o 
   0   6   2       39.00       37.59      2.06 o 
   1   6   2      953.48      930.64     12.22 o 
   2   6   2       12.27       10.52      1.64 o 
   3   6   2        9.74        9.52      1.60 o 
   4   6   2       99.80      101.84      3.68 o 
   5   6   2       10.05       13.67      5.63 o 
   6   6   2      217.69      237.69     13.27 o 
   7   6   2       89.73      110.20      9.65 o 
   8   6   2      390.10      376.44     17.70 o 
  -8   7   2        9.53        0.85     10.66 o 
  -7   7   2       61.05       66.66      6.47 o 
  -6   7   2       79.10       74.40      5.50 o 
  -5   7   2      146.93      145.20      8.06 o 
  -4   7   2       81.95       86.27      3.80 o 
  -3   7   2        1.15        2.55      1.92 o 
  -2   7   2      371.30      375.63      6.55 o 
  -1   7   2      811.89      789.36     11.11 o 
   0   7   2     1040.27     1032.48     13.77 o 
   1   7   2      737.41      706.10     10.07 o 
   2   7   2       10.00       11.50      1.93 o 
   3   7   2      154.24      155.42      5.29 o 
   4   7   2      361.85      364.37     15.28 o 
   5   7   2      130.41      135.13     10.05 o 
   6   7   2      179.08      142.37     10.86 o 
   7   7   2       84.45       98.94     10.86 o 
  -7   8   2       87.57       93.20     12.27 o 
  -6   8   2       48.47       33.95      4.71 o 
  -5   8   2        1.98       -1.44      3.79 o 
  -4   8   2      141.26      146.03      5.13 o 
  -3   8   2      348.34      325.42      7.17 o 
  -2   8   2      167.45      160.95      4.43 o 
  -1   8   2        2.27        2.30      2.21 o 
   0   8   2       32.12       34.01      2.68 o 
   1   8   2      325.82      331.98      6.35 o 
   2   8   2      331.19      351.27      8.52 o 
   3   8   2      144.11      143.58     10.05 o 
   4   8   2      893.71      892.03     28.55 o 
   5   8   2      190.90      187.01     12.87 o 
   6   8   2        5.60        4.42      7.24 o 
  -5   9   2      301.28      300.75     12.35 o 
  -4   9   2        0.50       -3.56      3.56 o 
  -3   9   2      125.45      124.56      6.68 o 
  -2   9   2       20.20       22.22      4.50 o 
  -1   9   2       96.53      107.64      4.48 o 
   0   9   2        0.58       -1.48      2.46 o 
   1   9   2      242.49      251.62     14.48 o 
   2   9   2        9.33        6.43      5.63 o 
   3   9   2       32.76       40.22      7.64 o 
   4   9   2      159.22      162.48     12.07 o 
   5   9   2      187.72      180.18     13.27 o 
  -3  10   2        4.55        6.53      4.30 o 
  -2  10   2      439.96      451.15     17.88 o 
  -1  10   2        2.83        5.99      3.76 o 
   0  10   2      265.81      254.61      9.52 o 
   1  10   2       25.78       35.39      8.04 o 
   2  10   2        5.00        2.01      7.24 o 
   3  10   2        0.43       -2.41      6.43 o 
  -4 -10   3      252.47      237.69     14.08 o 
  -3 -10   3      267.77      282.82     21.72 o 
  -2 -10   3      272.90      290.17     11.21 o 
  -1 -10   3      128.12      153.45      9.85 o 
   0 -10   3        1.04        3.70      4.68 o 
   1 -10   3      106.43       95.96      6.86 o 
   2 -10   3       12.40       18.72      5.23 o 
   3 -10   3      148.96      158.88      8.73 o 
  -5  -9   3       49.16       45.45      8.45 o 
  -4  -9   3      113.20      106.31      7.04 o 
  -3  -9   3       36.70       39.78      5.31 o 
  -2  -9   3        0.73        0.89      4.52 o 
  -1  -9   3      363.32      379.89     17.49 o 
   0  -9   3      524.43      533.52     21.11 o 
   1  -9   3      326.68      333.91      8.72 o 
   2  -9   3      299.69      305.67      9.64 o 
   3  -9   3        2.81        4.13      3.11 o 
   4  -9   3       26.39       24.62      3.74 o 
   5  -9   3       28.46       23.37      3.92 o 
  -7  -8   3      108.94      123.47     11.26 o 
  -6  -8   3       16.73       12.47      6.43 o 
  -5  -8   3       13.97       10.55      4.69 o 
  -4  -8   3      324.30      303.74     10.76 o 
  -3  -8   3       57.23       54.34      5.10 o 
  -2  -8   3       27.97       30.24      4.44 o 
  -1  -8   3      384.79      381.23      8.20 o 
   0  -8   3       36.54       39.61      3.11 o 
   1  -8   3        4.01        2.37      2.09 o 
   2  -8   3      226.84      227.91      6.97 o 
   3  -8   3      725.22      717.47     11.19 o 
   4  -8   3      318.01      320.94      6.91 o 
   5  -8   3      216.47      226.23      6.98 o 
   6  -8   3        2.35        2.14      3.53 o 
  -8  -7   3       40.24       33.78      8.04 o 
  -7  -7   3      229.19      206.72     12.47 o 
  -6  -7   3       62.29       57.30      5.54 o 
  -5  -7   3     1153.53     1115.65     24.13 o 
  -4  -7   3      285.14      284.54      8.07 o 
  -3  -7   3      128.70      127.18      5.95 o 
  -2  -7   3       20.28       22.04      2.75 o 
  -1  -7   3        7.84        5.91      1.64 o 
   0  -7   3      620.61      644.25      9.49 o 
   1  -7   3        1.37       -0.66      1.79 o 
   2  -7   3      986.93      942.38     13.14 o 
   3  -7   3       74.06       71.75      3.18 o 
   4  -7   3       69.81       61.99      3.29 o 
   5  -7   3       55.94       55.86      4.57 o 
   6  -7   3      237.05      234.14      7.11 o 
   7  -7   3        5.56        6.65      3.65 o 
  -8  -6   3       32.67       35.39      7.64 o 
  -7  -6   3      322.78      326.50     27.55 o 
  -6  -6   3      336.61      324.29     10.48 o 
  -5  -6   3       43.91       40.96      3.72 o 
  -4  -6   3      635.15      621.51     12.65 o 
  -3  -6   3       64.17       59.12      2.97 o 
  -2  -6   3      336.22      349.81      5.16 o 
  -1  -6   3     1618.71     1635.46     18.35 o 
   0  -6   3      162.59      179.06      3.92 o 
   1  -6   3      364.22      353.65      6.00 o 
   2  -6   3        9.71       13.38      1.87 o 
   3  -6   3       20.94       21.40      3.09 o 
   4  -6   3      187.32      185.36      5.55 o 
   5  -6   3      512.06      511.12      8.92 o 
   6  -6   3      118.15      117.95      4.61 o 
   7  -6   3      121.48      123.93      5.75 o 
   8  -6   3       35.63       35.20      4.41 o 
  -9  -5   3        5.37        4.83      6.03 o 
  -8  -5   3       46.87       58.98      5.67 o 
  -7  -5   3       31.71       30.03      4.24 o 
  -6  -5   3       93.25       91.52      4.52 o 
  -5  -5   3      983.58      971.12     15.04 o 
  -4  -5   3     1279.82     1200.13     17.63 o 
  -3  -5   3     2902.49     2903.01     44.00 o 
  -2  -5   3       25.57       40.25      1.32 o 
  -1  -5   3     3632.50     3834.45     40.31 o 
   0  -5   3      392.75      404.70      6.10 o 
   1  -5   3       46.49       44.35      2.02 o 
   2  -5   3      922.13      858.27     10.51 o 
   3  -5   3     1759.22     1863.01     21.00 o 
   4  -5   3      386.93      378.93      6.10 o 
   5  -5   3       31.72       35.67      2.40 o 
   6  -5   3      429.00      433.23      7.37 o 
   7  -5   3       11.27       12.22      2.90 o 
   8  -5   3       64.49       65.54      4.22 o 
   9  -5   3       43.53       45.58      5.25 o 
  -9  -4   3        4.02       -0.80      6.03 o 
  -8  -4   3        1.04        3.02      3.83 o 
  -7  -4   3      185.97      203.28      7.53 o 
  -6  -4   3       12.17        8.22      2.60 o 
  -5  -4   3        0.29        0.04      1.66 o 
  -4  -4   3      498.33      507.58      8.59 o 
  -3  -4   3      126.17      111.76      3.34 o 
  -2  -4   3      154.24      138.54      2.06 o 
  -1  -4   3     2219.23     2245.39     30.67 o 
   0  -4   3     1892.30     1838.88     21.80 o 
   1  -4   3      624.26      598.20      7.38 o 
   2  -4   3      921.62      830.16      9.94 o 
   3  -4   3      118.19      116.64      4.47 o 
   4  -4   3        7.62        8.75      1.57 o 
   5  -4   3      977.64      947.37     12.08 o 
   6  -4   3      642.72      667.25     10.55 o 
   7  -4   3      208.23      211.38      5.20 o 
   8  -4   3      158.96      153.79      5.40 o 
   9  -4   3       10.22       11.37      3.35 o 
  -9  -3   3      419.11      461.29     29.36 o 
  -8  -3   3       42.57       42.95      3.76 o 
  -7  -3   3      571.78      565.38     13.10 o 
  -6  -3   3     1007.97     1009.94     17.81 o 
  -5  -3   3       55.26       58.63      2.37 o 
  -4  -3   3     2180.00     2301.21     22.78 o 
  -3  -3   3     1649.39     1724.42     28.11 o 
  -2  -3   3     1249.95     1419.47     17.60 o 
  -1  -3   3     1023.59     1025.29      9.95 o 
   0  -3   3      514.53      518.09      6.27 o 
   1  -3   3     1203.03     1272.92     16.17 o 
   2  -3   3     2650.39     2800.73     28.02 o 
   3  -3   3     6584.97     6720.23     70.14 o 
   4  -3   3      674.23      696.59      8.90 o 
   5  -3   3     2110.50     2059.39     25.75 o 
   6  -3   3      326.80      338.78      8.88 o 
   7  -3   3        0.61       -0.60      1.99 o 
   8  -3   3       49.17       54.62      3.04 o 
   9  -3   3       62.37       58.30      4.35 o 
 -10  -2   3       12.64        4.61      5.83 o 
  -9  -2   3       87.60       96.98      5.89 o 
  -8  -2   3      118.74      125.93      9.40 o 
  -7  -2   3       66.01       75.03      6.78 o 
  -6  -2   3     2980.55     2894.69     34.02 o 
  -5  -2   3      467.38      440.42      6.34 o 
  -4  -2   3     5005.23     5173.99     47.26 o 
  -3  -2   3      128.15      142.90      2.44 o 
  -2  -2   3     1338.25     1447.58     17.80 o 
  -1  -2   3     2356.33     2509.71     25.00 o 
   0  -2   3     1916.08     1978.23     19.56 o 
   1  -2   3     1149.07     1223.44     13.46 o 
   2  -2   3     3122.36     3192.41     33.97 o 
   3  -2   3      125.54      104.45      2.48 o 
   4  -2   3      280.87      271.35      5.26 o 
   5  -2   3      350.96      345.63      5.42 o 
   6  -2   3     4063.24     3933.90     42.50 o 
   7  -2   3        0.99        1.82      1.70 o 
   8  -2   3     1582.96     1584.00     24.94 o 
   9  -2   3        1.20        1.31      3.01 o 
  10  -2   3        0.21        8.45      6.84 o 
 -10  -1   3       19.80       23.73      4.63 o 
  -9  -1   3      319.04      286.94      9.85 o 
  -8  -1   3        2.05        6.50      2.20 o 
  -7  -1   3      839.29      805.48     11.45 o 
  -6  -1   3       31.65       35.53      1.97 o 
  -5  -1   3      289.84      267.93      3.91 o 
  -4  -1   3     1385.99     1474.90     15.34 o 
  -3  -1   3     3150.07     3114.81     27.00 o 
  -2  -1   3       78.30       77.02      1.33 o 
  -1  -1   3    24708.96    21416.20    214.15 o 
   0  -1   3      256.76      268.41      3.08 o 
   1  -1   3     6086.98     6112.32     90.14 o 
   2  -1   3       21.41       16.93      1.08 o 
   3  -1   3      511.42      525.31      6.57 o 
   4  -1   3      276.11      274.81      4.58 o 
   5  -1   3      514.22      499.28      7.39 o 
   6  -1   3       19.45       18.12      1.66 o 
   7  -1   3       42.79       49.00      2.57 o 
   8  -1   3        9.78        6.10      2.11 o 
   9  -1   3      457.93      461.11     16.49 o 
  10  -1   3       38.54       41.23      5.08 o 
 -10   0   3      395.61      409.26     14.08 o 
  -9   0   3        4.40        3.33      2.63 o 
  -8   0   3      359.39      362.91      7.46 o 
  -7   0   3      309.55      274.70      5.29 o 
  -6   0   3      323.83      338.23      5.15 o 
  -5   0   3      510.47      504.06      6.53 o 
  -4   0   3      612.69      607.03      7.37 o 
  -3   0   3     1265.60     1330.80     13.62 o 
  -2   0   3       16.66       13.91      0.65 o 
  -1   0   3      843.54      883.76      9.05 o 
   0   0   3      762.35      752.25      7.15 o 
   1   0   3        0.02        0.69      0.41 o 
   2   0   3     8860.83     8620.12     97.36 o 
   3   0   3     1307.20     1305.64     14.63 o 
   4   0   3     1185.33     1159.18     13.38 o 
   5   0   3       58.66       59.24      1.93 o 
   6   0   3      655.82      608.27      8.16 o 
   7   0   3       28.63       29.72      1.97 o 
   8   0   3      170.47      179.76      6.36 o 
   9   0   3       28.51       38.72      5.66 o 
  10   0   3       29.29       34.57      5.99 o 
 -10   1   3        8.38        8.70      3.49 o 
  -9   1   3      611.05      603.34     17.82 o 
  -8   1   3       11.41        8.50      2.37 o 
  -7   1   3     1016.81      951.77     13.09 o 
  -6   1   3      624.96      624.42      8.30 o 
  -5   1   3      913.94      978.96     12.88 o 
  -4   1   3      619.66      664.10      8.94 o 
  -3   1   3       15.68       13.46      0.78 o 
  -2   1   3     1238.24     1378.75     20.84 o 
  -1   1   3     1416.48     1453.81     16.07 o 
   0   1   3     6977.35     7287.27     89.99 o 
   1   1   3      153.72      169.73      2.54 o 
   2   1   3     1356.15     1399.34     17.05 o 
   3   1   3      909.60      811.35      9.36 o 
   4   1   3        2.56        0.15      0.75 o 
   5   1   3     1826.71     1685.55     19.08 o 
   6   1   3      400.13      406.86     11.81 o 
   7   1   3      286.73      302.51      5.83 o 
   8   1   3      219.25      200.56     12.83 o 
   9   1   3       34.85       41.69      3.51 o 
  10   1   3       19.20       14.99      4.63 o 
 -10   2   3       28.69       24.75      3.59 o 
  -9   2   3      111.86      139.22      5.27 o 
  -8   2   3       51.03       52.56      3.53 o 
  -7   2   3      270.12      280.09      6.35 o 
  -6   2   3      443.36      439.48      6.42 o 
  -5   2   3        3.13        1.50      0.82 o 
  -4   2   3       64.20       32.28      1.03 o 
  -3   2   3      758.64      726.85      8.40 o 
  -2   2   3      144.58      154.93      2.05 o 
  -1   2   3      132.96      159.09      1.96 o 
   0   2   3     2395.95     2544.91     25.51 o 
   1   2   3       20.93       14.93      0.70 o 
   2   2   3      444.20      417.17      5.22 o 
   3   2   3     5701.14     5833.71     68.29 o 
   4   2   3      123.91      139.02      2.55 o 
   5   2   3      224.88      234.59      3.82 o 
   6   2   3      420.25      404.60      6.17 o 
   7   2   3      351.36      284.36      6.27 o 
   8   2   3      559.58      518.38     10.78 o 
   9   2   3      261.56      258.78     16.09 o 
 -10   3   3       10.97       14.62      3.50 o 
  -9   3   3       90.69       99.76      5.58 o 
  -8   3   3      171.76      167.72      7.49 o 
  -7   3   3       95.57       96.66      4.03 o 
  -6   3   3     1765.18     1830.21     22.43 o 
  -5   3   3        2.09        2.01      0.93 o 
  -4   3   3     1819.47     1906.29     20.75 o 
  -3   3   3     1822.11     1899.11     20.48 o 
  -2   3   3       20.09       20.63      0.87 o 
  -1   3   3     1320.66     1354.38     16.48 o 
   0   3   3     3310.10     3373.65     33.56 o 
   1   3   3      399.21      414.26      5.01 o 
   2   3   3     1111.60     1124.83     12.00 o 
   3   3   3      213.53      251.55      4.05 o 
   4   3   3       90.41       89.24      2.46 o 
   5   3   3        6.83        7.35      1.43 o 
   6   3   3     1004.88      961.81     14.73 o 
   7   3   3       82.23       74.30      3.69 o 
   8   3   3      254.97      254.78      8.87 o 
   9   3   3       33.39       33.38      7.24 o 
  -9   4   3      351.75      389.27     11.61 o 
  -8   4   3      102.57       98.73      4.55 o 
  -7   4   3      209.93      213.68      9.29 o 
  -6   4   3      195.38      187.88      8.17 o 
  -5   4   3     1120.20     1112.15     13.16 o 
  -4   4   3        6.87        5.96      1.07 o 
  -3   4   3     2435.59     2427.68     36.66 o 
  -2   4   3     3059.37     3338.51     35.75 o 
  -1   4   3    19140.14    19837.60    476.55 o 
   0   4   3     1760.85     1757.19     19.40 o 
   1   4   3     1223.39     1322.81     14.85 o 
   2   4   3     2508.36     2554.30     29.80 o 
   3   4   3     1188.15     1097.62     13.78 o 
   4   4   3      156.91      144.09      3.26 o 
   5   4   3      896.46      871.51     13.37 o 
   6   4   3       41.61       42.76      2.77 o 
   7   4   3      159.70      141.48      6.47 o 
   8   4   3        4.23       -2.01      5.63 o 
   9   4   3      150.37      187.01     12.87 o 
  -9   5   3       23.27       31.56      4.61 o 
  -8   5   3       55.99       50.64      4.72 o 
  -7   5   3       10.77       12.81      3.49 o 
  -6   5   3      165.56      169.02     10.45 o 
  -5   5   3        2.78        2.91      3.01 o 
  -4   5   3      591.67      575.08      8.38 o 
  -3   5   3       12.47       16.23      2.28 o 
  -2   5   3       24.85       24.59      1.50 o 
  -1   5   3      626.00      658.97      8.32 o 
   0   5   3      635.57      643.73      8.76 o 
   1   5   3      993.08      956.05     12.26 o 
   2   5   3     1488.10     1407.72     17.31 o 
   3   5   3     1337.24     1340.54     16.74 o 
   4   5   3      734.40      727.40     16.54 o 
   5   5   3      115.10      130.27      4.22 o 
   6   5   3      345.68      352.07      9.84 o 
   7   5   3        2.95        1.21      5.63 o 
   8   5   3      207.08      216.37     13.67 o 
  -8   6   3       98.30      106.96      6.29 o 
  -7   6   3      252.58      258.30      8.26 o 
  -6   6   3      397.04      390.21      9.97 o 
  -5   6   3      268.44      263.78      7.58 o 
  -4   6   3      202.52      205.62      6.30 o 
  -3   6   3       37.28       72.79      6.43 o 
  -2   6   3        9.91       12.65      1.74 o 
  -1   6   3      905.51      901.48     11.99 o 
   0   6   3      165.42      153.44      3.85 o 
   1   6   3       24.22       24.88      1.90 o 
   2   6   3        6.26        7.00      1.62 o 
   3   6   3      243.36      247.94      5.47 o 
   4   6   3      360.10      373.78      7.29 o 
   5   6   3      490.16      502.57     12.25 o 
   6   6   3      131.69      142.37     10.46 o 
   7   6   3       31.50       41.42      7.64 o 
   8   6   3       17.11       21.32      8.04 o 
  -8   7   3        0.29        3.82      6.03 o 
  -7   7   3        7.62        5.97      4.44 o 
  -6   7   3      289.04      294.38     10.62 o 
  -5   7   3      151.75      151.83      6.33 o 
  -4   7   3      366.57      366.59      7.51 o 
  -3   7   3      229.49      236.57      5.83 o 
  -2   7   3       98.04      100.89      3.37 o 
  -1   7   3       92.02       89.86      3.19 o 
   0   7   3       25.87       18.70      2.18 o 
   1   7   3       27.67       26.34      2.17 o 
   2   7   3      169.83      177.06      5.57 o 
   3   7   3      215.90      214.54      5.33 o 
   4   7   3      116.98      114.59      9.85 o 
   5   7   3        5.87        0.40      5.63 o 
   6   7   3      136.39      137.14     10.86 o 
   7   7   3       21.05       14.88      7.64 o 
  -7   8   3        5.73       12.09      5.38 o 
  -6   8   3       62.15       72.59      5.55 o 
  -5   8   3        0.95       -3.06      3.66 o 
  -4   8   3       35.51       27.04      5.33 o 
  -3   8   3      220.68      215.78      5.89 o 
  -2   8   3      266.86      266.62      6.48 o 
  -1   8   3      200.33      204.80      5.76 o 
   0   8   3      542.90      564.06      8.97 o 
   1   8   3        7.53        7.14      2.40 o 
   2   8   3      118.84      119.42      4.43 o 
   3   8   3        5.80        8.45      5.63 o 
   4   8   3       42.07       39.82      7.24 o 
   5   8   3       54.07       67.16      9.25 o 
   6   8   3        3.72       -2.82      6.43 o 
  -5   9   3       71.58       70.81     10.42 o 
  -4   9   3        4.86        0.70      3.99 o 
  -3   9   3      112.17      108.89      5.71 o 
  -2   9   3       15.48       14.24      3.08 o 
  -1   9   3        5.00        4.50      2.83 o 
   0   9   3       11.09       10.27      2.91 o 
   1   9   3      375.12      381.49     18.90 o 
   2   9   3       68.96       68.77      8.45 o 
   3   9   3      557.80      537.71     20.51 o 
   4   9   3       10.40        9.65      6.84 o 
   5   9   3      373.24      357.94     17.70 o 
  -3  10   3       13.50       20.78      4.77 o 
  -2  10   3        5.12        6.81      3.55 o 
  -1  10   3       60.45       65.91      4.87 o 
   0  10   3      156.59      162.92      7.96 o 
   1  10   3       10.14       -0.40      6.84 o 
   2  10   3       16.24       25.34      8.04 o 
  -3 -10   4       16.61        8.69      5.63 o 
  -2 -10   4       83.33       77.27      7.04 o 
  -1 -10   4       20.51       21.65      5.50 o 
   0 -10   4        4.08        4.28      5.03 o 
   1 -10   4      182.32      189.41      9.56 o 
   2 -10   4        9.86        9.42      6.84 o 
   3 -10   4       44.00       46.32      5.33 o 
  -5  -9   4       83.39       88.22      6.86 o 
  -4  -9   4        5.25        4.69      5.43 o 
  -3  -9   4        3.33        2.19      8.85 o 
  -2  -9   4      402.60      398.39     12.46 o 
  -1  -9   4       40.25       41.10      5.31 o 
   0  -9   4       23.44       24.97      4.20 o 
   1  -9   4      233.39      232.88     10.05 o 
   2  -9   4       20.22       20.74      3.96 o 
   3  -9   4       27.70       26.72      3.47 o 
   4  -9   4       10.19        9.91      3.70 o 
   5  -9   4        2.60        7.80      3.84 o 
  -7  -8   4      332.65      322.55     16.49 o 
  -6  -8   4        0.48       -2.41      6.43 o 
  -5  -8   4      487.77      478.34     16.09 o 
  -4  -8   4      249.99      232.03      9.27 o 
  -3  -8   4       10.59       13.81      4.24 o 
  -2  -8   4      313.02      332.81     10.86 o 
  -1  -8   4      313.73      307.37      7.38 o 
   0  -8   4      360.72      365.28      9.28 o 
   1  -8   4      591.68      583.11      9.35 o 
   2  -8   4       83.27       86.10      3.71 o 
   3  -8   4      267.84      267.07      6.24 o 
   4  -8   4       37.97       33.14      3.66 o 
   5  -8   4       29.08       32.64      3.97 o 
   6  -8   4        0.44       -2.58      3.51 o 
  -8  -7   4      307.17      322.95     15.68 o 
  -7  -7   4        9.72       13.67      4.81 o 
  -6  -7   4      258.47      249.92     16.69 o 
  -5  -7   4       67.62       66.47      5.50 o 
  -4  -7   4      143.73      146.20      7.50 o 
  -3  -7   4      132.14      132.22      4.70 o 
  -2  -7   4     1584.86     1587.41     23.09 o 
  -1  -7   4      183.57      172.39      5.80 o 
   0  -7   4       68.91       65.27      2.81 o 
   1  -7   4      429.28      422.89      9.51 o 
   2  -7   4       57.80       58.45      4.36 o 
   3  -7   4       14.88       14.70      2.33 o 
   4  -7   4      671.65      643.68     10.39 o 
   5  -7   4        4.52        5.88      2.63 o 
   6  -7   4      278.41      277.67      7.87 o 
   7  -7   4       61.65       55.73      5.58 o 
  -8  -6   4      154.44      166.90     11.66 o 
  -7  -6   4      363.64      381.06     12.14 o 
  -6  -6   4        1.31        1.59      3.83 o 
  -5  -6   4     1280.98     1256.16     22.25 o 
  -4  -6   4      291.08      293.57      6.67 o 
  -3  -6   4      759.56      742.32     12.09 o 
  -2  -6   4        8.64        6.31      2.00 o 
  -1  -6   4       99.71       92.36      2.65 o 
   0  -6   4      241.49      247.11      5.25 o 
   1  -6   4     1083.75     1058.04     18.53 o 
   2  -6   4      887.21      857.61     11.90 o 
   3  -6   4      440.09      416.66      6.55 o 
   4  -6   4      184.67      177.79      6.33 o 
   5  -6   4       14.24       12.59      2.35 o 
   6  -6   4        0.81        3.68      2.28 o 
   7  -6   4      178.18      175.27      5.79 o 
   8  -6   4       94.37       78.88      5.96 o 
  -9  -5   4       36.77       30.97      6.84 o 
  -8  -5   4      500.38      480.74     13.69 o 
  -7  -5   4      394.63      381.09     14.68 o 
  -6  -5   4     2106.15     2022.98     33.32 o 
  -5  -5   4      101.49       99.36      3.88 o 
  -4  -5   4        8.81        6.43      2.21 o 
  -3  -5   4       14.45       15.80      2.00 o 
  -2  -5   4      926.21      900.61      9.65 o 
  -1  -5   4     2269.72     2446.24     29.18 o 
   0  -5   4      820.09      828.47     10.93 o 
   1  -5   4      757.75      773.36      9.53 o 
   2  -5   4       17.92       18.40      1.62 o 
   3  -5   4       79.70       82.17      2.68 o 
   4  -5   4      463.01      472.53      7.22 o 
   5  -5   4      530.01      519.57      8.24 o 
   6  -5   4       11.62       10.47      2.29 o 
   7  -5   4      825.02      824.56     12.01 o 
   8  -5   4       10.88       12.41      3.34 o 
  -9  -4   4       46.56       49.29      5.60 o 
  -8  -4   4      341.22      340.19     11.26 o 
  -7  -4   4       70.13       73.22      4.43 o 
  -6  -4   4      147.06      147.88      5.37 o 
  -5  -4   4      614.79      612.31     10.34 o 
  -4  -4   4     1351.82     1295.02     18.63 o 
  -3  -4   4      965.27      970.81     14.33 o 
  -2  -4   4     1683.50     1580.46     18.91 o 
  -1  -4   4       41.76       43.95      1.47 o 
   0  -4   4      317.43      296.36      4.22 o 
   1  -4   4      696.72      682.44      9.28 o 
   2  -4   4       77.25       67.02      2.09 o 
   3  -4   4      689.01      674.33      8.76 o 
   4  -4   4       79.39       68.19      2.61 o 
   5  -4   4       57.91       58.49      2.73 o 
   6  -4   4       11.16        9.19      2.15 o 
   7  -4   4       25.38       24.09      2.94 o 
   8  -4   4      239.14      246.71      6.56 o 
   9  -4   4       19.97       18.10      4.66 o 
 -10  -3   4        5.10       -0.40      6.84 o 
  -9  -3   4        1.38        5.23      6.43 o 
  -8  -3   4       10.50        9.42      3.00 o 
  -7  -3   4      244.56      246.64      7.04 o 
  -6  -3   4      116.77      121.64      5.64 o 
  -5  -3   4     1462.97     1399.81     26.35 o 
  -4  -3   4      608.66      593.17      9.91 o 
  -3  -3   4     1582.83     1756.75     23.91 o 
  -2  -3   4     4222.47     4593.42     54.05 o 
  -1  -3   4     4928.95     4901.70     42.18 o 
   0  -3   4      304.81      316.89      4.20 o 
   1  -3   4     2815.61     2681.62     35.26 o 
   2  -3   4     2837.99     3228.66     34.29 o 
   3  -3   4     1257.81     1294.93     14.81 o 
   4  -3   4      617.92      620.59      8.21 o 
   5  -3   4     1019.17      966.31     12.12 o 
   6  -3   4     1357.05     1349.52     16.38 o 
   7  -3   4       30.39       35.84      3.95 o 
   8  -3   4      221.92      240.12      6.30 o 
   9  -3   4       25.82       27.41      3.87 o 
 -10  -2   4      307.91      302.84     16.09 o 
  -9  -2   4       40.63       32.98      6.84 o 
  -8  -2   4      957.47      958.43     27.31 o 
  -7  -2   4        9.95        8.95      2.53 o 
  -6  -2   4        6.07        7.49      1.70 o 
  -5  -2   4      399.26      399.56      5.84 o 
  -4  -2   4      269.67      250.22      4.00 o 
  -3  -2   4       76.09       87.30      1.66 o 
  -2  -2   4     4202.95     4545.96     44.99 o 
  -1  -2   4      516.21      588.52      5.88 o 
   0  -2   4     1393.43     1504.18     15.16 o 
   1  -2   4       19.06       17.58      0.96 o 
   2  -2   4     1939.84     1893.58     20.71 o 
   3  -2   4       11.43       13.27      1.24 o 
   4  -2   4     2442.30     2248.47     26.83 o 
   5  -2   4      643.12      647.43      9.28 o 
   6  -2   4     1337.91     1327.76     16.01 o 
   7  -2   4       97.24       89.28      3.03 o 
   8  -2   4       21.97       20.91      2.98 o 
   9  -2   4        1.91       -0.81      4.74 o 
 -10  -1   4      285.29      306.60     11.66 o 
  -9  -1   4        0.68       -1.21      5.63 o 
  -8  -1   4      113.24      102.15      8.85 o 
  -7  -1   4     3585.94     3555.87     41.65 o 
  -6  -1   4      176.27      174.96      3.67 o 
  -5  -1   4     4919.15     4809.78     47.86 o 
  -4  -1   4      880.03      953.38     10.92 o 
  -3  -1   4     2077.64     2315.83     21.48 o 
  -2  -1   4      159.19      146.91      2.44 o 
  -1  -1   4      110.59      105.33      1.79 o 
   0  -1   4     3097.01     3192.69     31.15 o 
   1  -1   4     4611.78     4749.76     49.97 o 
   2  -1   4     1668.20     1784.03     19.49 o 
   3  -1   4      166.83      175.09      3.29 o 
   4  -1   4      287.14      272.76      5.65 o 
   5  -1   4       13.10       14.52      1.64 o 
   6  -1   4       47.38       50.89      2.79 o 
   7  -1   4       17.21       19.14      2.17 o 
   8  -1   4      128.14      117.78      5.41 o 
   9  -1   4      286.02      293.10      8.64 o 
 -10   0   4      113.22      113.73      6.93 o 
  -9   0   4      120.53      119.48      6.52 o 
  -8   0   4      174.71      166.14      4.90 o 
  -7   0   4     2500.96     2495.94     29.83 o 
  -6   0   4      303.39      302.11      4.70 o 
  -5   0   4     1300.56     1325.60     14.03 o 
  -4   0   4     2257.19     2346.34     23.69 o 
  -3   0   4        2.91        2.48      0.59 o 
  -2   0   4     8814.94     8867.14    143.51 o 
  -1   0   4     1643.09     1689.64     16.71 o 
   0   0   4      198.72      185.55      2.42 o 
   1   0   4     4240.90     4334.37     49.78 o 
   2   0   4      164.28      200.02      3.06 o 
   3   0   4      336.38      371.53      9.81 o 
   4   0   4      777.44      712.46      9.51 o 
   5   0   4     1543.88     1504.72     19.22 o 
   6   0   4        0.81        0.11      1.61 o 
   7   0   4      562.04      559.60     10.62 o 
   8   0   4       58.09       54.23      4.56 o 
   9   0   4       47.57       45.08      4.38 o 
 -10   1   4       51.31       51.75      5.67 o 
  -9   1   4      180.27      171.69      5.70 o 
  -8   1   4      357.88      334.60      7.22 o 
  -7   1   4       73.70       68.61      3.21 o 
  -6   1   4      128.08      130.38      2.89 o 
  -5   1   4      971.92      956.50     11.14 o 
  -4   1   4     3236.81     3305.50     35.26 o 
  -3   1   4      356.76      376.26      5.26 o 
  -2   1   4     4006.27     4321.93     78.74 o 
  -1   1   4     1346.16     1400.30     15.66 o 
   0   1   4        0.43        3.02      0.78 o 
   1   1   4     3334.17     3382.00     33.34 o 
   2   1   4     1572.64     1602.49     16.51 o 
   3   1   4      626.82      566.63      9.65 o 
   4   1   4      822.47      814.97     10.91 o 
   5   1   4      156.30      147.61      3.42 o 
   6   1   4       37.48       41.75      2.22 o 
   7   1   4        4.46        6.97      2.34 o 
   8   1   4      177.24      192.87     13.67 o 
   9   1   4       11.30        5.32      3.44 o 
 -10   2   4        4.42        2.36      3.20 o 
  -9   2   4       41.61       48.57      5.72 o 
  -8   2   4       33.68       42.59      3.30 o 
  -7   2   4      595.86      573.96     10.02 o 
  -6   2   4      460.93      472.12      9.57 o 
  -5   2   4      212.28      206.29      3.69 o 
  -4   2   4      188.44      207.42      5.24 o 
  -3   2   4      247.45      233.01      4.51 o 
  -2   2   4       53.62       49.65      2.55 o 
  -1   2   4      880.02      815.52      8.47 o 
   0   2   4      164.52      175.81      2.19 o 
   1   2   4      807.87      753.87      9.03 o 
   2   2   4     1436.98     1389.43     15.97 o 
   3   2   4      223.68      252.80      5.03 o 
   4   2   4     1944.48     1949.07     21.56 o 
   5   2   4     1767.13     1668.86     21.20 o 
   6   2   4      288.89      250.92      6.10 o 
   7   2   4      502.37      520.32      8.94 o 
   8   2   4      125.26      123.29      5.40 o 
   9   2   4        1.28        5.92      3.29 o 
 -10   3   4      280.49      280.24      8.08 o 
  -9   3   4        0.64       -0.55      3.25 o 
  -8   3   4      825.51      802.39     13.43 o 
  -7   3   4      175.24      168.10      5.08 o 
  -6   3   4        0.14       -1.95      1.95 o 
  -5   3   4     1653.68     1663.39     17.25 o 
  -4   3   4     1199.96     1181.76     13.31 o 
  -3   3   4     1198.68     1244.63     12.86 o 
  -2   3   4     1824.85     1808.39     17.13 o 
  -1   3   4       16.31       15.33      0.76 o 
   0   3   4      539.21      600.97      7.41 o 
   1   3   4        9.59       10.27      0.88 o 
   2   3   4     1861.91     1824.12     24.37 o 
   3   3   4        0.19        0.93      1.68 o 
   4   3   4      569.64      524.47      8.67 o 
   5   3   4      167.63      168.23      4.50 o 
   6   3   4       45.76       47.79      2.87 o 
   7   3   4      232.12      225.84      8.67 o 
   8   3   4      218.29      240.75      7.17 o 
   9   3   4       45.80       47.05      8.04 o 
  -9   4   4      155.45      162.53      6.07 o 
  -8   4   4        8.02        6.59      3.42 o 
  -7   4   4      925.03      905.61     14.67 o 
  -6   4   4       19.11       12.10      2.55 o 
  -5   4   4      347.86      317.09      7.37 o 
  -4   4   4      445.59      448.00      7.49 o 
  -3   4   4      192.71      184.22      2.90 o 
  -2   4   4       12.90       14.84      1.14 o 
  -1   4   4     5484.69     5713.25     56.47 o 
   0   4   4     1359.63     1470.35     15.44 o 
   1   4   4     1422.77     1371.20     16.69 o 
   2   4   4      201.46      200.50      3.63 o 
   3   4   4      438.42      445.46      6.51 o 
   4   4   4      317.74      296.81      5.96 o 
   5   4   4      723.78      718.64     11.63 o 
   6   4   4      215.46      216.56      5.75 o 
   7   4   4      422.77      431.49      9.61 o 
   8   4   4       77.39       99.74      9.65 o 
   9   4   4      107.77      112.21     10.86 o 
  -9   5   4        1.19        6.11      3.89 o 
  -8   5   4      117.21      115.28      7.64 o 
  -7   5   4      109.26      111.93      5.59 o 
  -6   5   4        3.14       -0.58      2.66 o 
  -5   5   4        7.20        7.77      2.59 o 
  -4   5   4     1645.53     1651.62     22.31 o 
  -3   5   4      528.44      511.58      6.80 o 
  -2   5   4     2427.82     2382.39     29.62 o 
  -1   5   4      397.03      377.20      5.54 o 
   0   5   4      188.63      216.34      4.31 o 
   1   5   4      259.01      239.86      4.38 o 
   2   5   4       58.71       64.44      2.29 o 
   3   5   4       17.51       15.91      2.03 o 
   4   5   4       90.06      100.12      3.78 o 
   5   5   4       27.84       33.55      2.71 o 
   6   5   4       20.84       28.06      3.77 o 
   7   5   4       61.06       61.53      8.85 o 
   8   5   4       30.44       22.52      7.64 o 
  -8   6   4       22.17       31.40      4.75 o 
  -7   6   4       16.11       26.92      6.25 o 
  -6   6   4      240.35      234.95      8.23 o 
  -5   6   4      268.43      251.28     11.40 o 
  -4   6   4      372.63      355.14      8.55 o 
  -3   6   4      319.10      317.68      7.33 o 
  -2   6   4     1926.51     1932.57     23.45 o 
  -1   6   4      534.01      529.86      7.94 o 
   0   6   4        7.44        7.50      1.72 o 
   1   6   4     2115.58     2078.13     25.12 o 
   2   6   4      300.16      277.72      5.86 o 
   3   6   4        0.61       -1.48      1.81 o 
   4   6   4      145.86      148.88      4.63 o 
   5   6   4      320.54      318.83     24.13 o 
   6   6   4      165.77      165.30     12.07 o 
   7   6   4       10.16       16.09      7.24 o 
  -8   7   4       88.07      105.52      7.79 o 
  -7   7   4      248.47      259.64      8.85 o 
  -6   7   4      190.01      192.51      7.44 o 
  -5   7   4       67.98       68.01      4.61 o 
  -4   7   4      171.92      164.86      6.29 o 
  -3   7   4       15.95       17.49      2.44 o 
  -2   7   4       84.24       81.98      4.87 o 
  -1   7   4       55.03       57.98      3.25 o 
   0   7   4       73.32       66.16      2.82 o 
   1   7   4       11.50       12.33      2.11 o 
   2   7   4      194.92      197.05      5.20 o 
   3   7   4      265.63      251.49      6.05 o 
   4   7   4      250.93      277.00     12.27 o 
   5   7   4      373.05      382.47     16.89 o 
   6   7   4        9.41        8.04      6.84 o 
   7   7   4      113.30      117.03     11.26 o 
  -7   8   4       43.97       58.37      6.64 o 
  -6   8   4       26.80       31.75      4.84 o 
  -5   8   4      143.48      126.88      6.30 o 
  -4   8   4      427.16      420.39     10.56 o 
  -3   8   4      241.02      229.68      7.58 o 
  -2   8   4      326.82      330.72      7.23 o 
  -1   8   4        7.25        6.07      2.55 o 
   0   8   4       10.40        5.88      2.40 o 
   1   8   4      108.39       99.78      4.77 o 
   2   8   4       60.35       58.57      3.91 o 
   3   8   4       12.43       10.46      3.77 o 
   4   8   4        1.75        6.43      6.03 o 
   5   8   4        4.07        2.82      6.43 o 
   6   8   4      193.51      185.40     13.67 o 
  -5   9   4       57.96       59.91      5.40 o 
  -4   9   4        8.99        8.09      3.79 o 
  -3   9   4       66.61       67.63      8.07 o 
  -2   9   4        5.51        5.08      3.00 o 
  -1   9   4      462.19      461.09      9.18 o 
   0   9   4       70.92       67.68      4.63 o 
   1   9   4      249.87      261.57      8.95 o 
   2   9   4        1.09        0.52      3.86 o 
   3   9   4       92.38       96.93     10.05 o 
   4   9   4       39.98       48.26      8.85 o 
  -3  10   4       66.70       79.88      5.94 o 
  -2  10   4      105.85      117.98      7.79 o 
  -1  10   4       32.30       33.45      4.36 o 
   0  10   4       58.60       64.77      5.97 o 
   1  10   4       11.13        4.42      6.43 o 
   2  10   4      120.33      112.21     10.86 o 
  -3 -10   5      251.73      256.17     11.02 o 
  -2 -10   5        0.17        4.16      5.10 o 
  -1 -10   5       14.57       20.47      5.50 o 
   0 -10   5        5.80       -0.69      9.45 o 
   1 -10   5      631.45      636.06     25.34 o 
   2 -10   5       93.32      101.76      7.72 o 
   3 -10   5      312.86      293.75     19.91 o 
  -5  -9   5        2.80        0.38      4.81 o 
  -4  -9   5      313.17      298.10     11.31 o 
  -3  -9   5       13.51       15.03      4.63 o 
  -2  -9   5       64.30       66.76      6.08 o 
  -1  -9   5       39.41       40.80      4.61 o 
   0  -9   5      282.43      307.05      9.03 o 
   1  -9   5      122.09      119.80      7.33 o 
   2  -9   5       76.70       81.66      8.81 o 
   3  -9   5       22.02       26.22      3.74 o 
   4  -9   5      436.32      414.84     10.80 o 
   5  -9   5       55.61       60.12      5.86 o 
  -7  -8   5      173.55      165.30     12.07 o 
  -6  -8   5      179.08      168.96      8.64 o 
  -5  -8   5      134.47      129.69      7.44 o 
  -4  -8   5      224.68      236.46     18.90 o 
  -3  -8   5     1421.99     1412.09     29.59 o 
  -2  -8   5       73.91       72.72      4.61 o 
  -1  -8   5      296.34      308.69      8.67 o 
   0  -8   5      124.35      141.51      5.97 o 
   1  -8   5       31.03       32.90      3.11 o 
   2  -8   5        9.94       10.08      2.79 o 
   3  -8   5      837.61      822.93     13.86 o 
   4  -8   5       15.10       16.62      3.34 o 
   5  -8   5      154.98      166.01      6.79 o 
   6  -8   5        5.82        2.20      3.93 o 
  -8  -7   5       94.47      104.57     10.46 o 
  -7  -7   5        1.41       -2.85      5.23 o 
  -6  -7   5      242.52      236.90     16.29 o 
  -5  -7   5       91.84       88.54     13.27 o 
  -4  -7   5      373.26      380.92      9.16 o 
  -3  -7   5      438.47      444.59     10.27 o 
  -2  -7   5       19.62       21.59      2.77 o 
  -1  -7   5       91.15       88.73      3.93 o 
   0  -7   5     2233.78     2280.18     27.76 o 
   1  -7   5        1.20       -0.15      1.83 o 
   2  -7   5      669.18      662.23     10.12 o 
   3  -7   5        4.12        6.16      2.34 o 
   4  -7   5        1.74       -0.13      2.48 o 
   5  -7   5       47.73       45.73      3.44 o 
   6  -7   5      124.56      127.38      5.04 o 
   7  -7   5      171.93      169.86      7.72 o 
  -8  -6   5       11.63       13.76      5.02 o 
  -7  -6   5      183.94      154.22      7.83 o 
  -6  -6   5      202.87      200.25     18.50 o 
  -5  -6   5      294.23      276.93      6.82 o 
  -4  -6   5       18.63       21.73      2.53 o 
  -3  -6   5      911.98      870.88     13.92 o 
  -2  -6   5      902.06      911.42     14.34 o 
  -1  -6   5     1247.34     1270.15     14.77 o 
   0  -6   5     1075.93     1061.99     15.15 o 
   1  -6   5       63.27       60.46      2.34 o 
   2  -6   5      178.68      178.06      5.05 o 
   3  -6   5      537.25      525.40      7.78 o 
   4  -6   5       30.49       30.62      2.49 o 
   5  -6   5      232.30      218.56      5.25 o 
   6  -6   5       67.53       67.18      3.86 o 
   7  -6   5       40.77       44.69      3.90 o 
   8  -6   5        2.47       -0.98      4.36 o 
  -9  -5   5      345.76      332.08     15.48 o 
  -8  -5   5       32.20       27.23      5.43 o 
  -7  -5   5      249.64      232.93      8.98 o 
  -6  -5   5      110.74      115.12      4.59 o 
  -5  -5   5       92.24       99.06      4.33 o 
  -4  -5   5      136.66      143.65      4.44 o 
  -3  -5   5      671.71      668.71     11.05 o 
  -2  -5   5        3.04        2.22      1.55 o 
  -1  -5   5       10.15       10.63      1.26 o 
   0  -5   5      942.97      960.16     12.36 o 
   1  -5   5      822.02      771.39      9.55 o 
   2  -5   5      470.36      451.40      6.51 o 
   3  -5   5      728.31      681.78      9.17 o 
   4  -5   5       20.67       26.26      2.18 o 
   5  -5   5      129.95      127.95      3.93 o 
   6  -5   5       34.68       37.66      3.52 o 
   7  -5   5      143.10      134.66      7.23 o 
   8  -5   5       39.53       41.85      3.95 o 
  -9  -4   5      269.16      260.21     15.28 o 
  -8  -4   5      483.42      503.38     11.47 o 
  -7  -4   5      129.00      128.40      6.57 o 
  -6  -4   5     1846.28     1806.93     29.71 o 
  -5  -4   5      483.62      490.64      8.87 o 
  -4  -4   5      870.91      866.79     13.93 o 
  -3  -4   5      929.88      969.92     14.54 o 
  -2  -4   5       60.15       45.09      1.59 o 
  -1  -4   5      608.56      601.72      6.80 o 
   0  -4   5      975.48      930.19     10.80 o 
   1  -4   5       35.99       40.33      1.85 o 
   2  -4   5        4.28        4.76      1.41 o 
   3  -4   5       71.59       69.64      3.19 o 
   4  -4   5     1417.46     1387.22     16.35 o 
   5  -4   5      118.15      113.31      4.53 o 
   6  -4   5      408.16      407.96      7.82 o 
   7  -4   5       34.68       29.39      3.18 o 
   8  -4   5       73.66       73.58      9.73 o 
   9  -4   5       37.04       31.05      5.03 o 
 -10  -3   5       46.96       49.07      9.25 o 
  -9  -3   5       52.57       42.63      8.45 o 
  -8  -3   5        5.80        4.86      4.08 o 
  -7  -3   5      266.82      256.53      6.98 o 
  -6  -3   5       14.30       15.37      2.47 o 
  -5  -3   5     1389.75     1333.63     23.63 o 
  -4  -3   5       79.39       73.17      2.90 o 
  -3  -3   5     5933.22     5871.54     82.22 o 
  -2  -3   5     2590.38     3011.35     30.27 o 
  -1  -3   5     1960.47     1998.69     20.08 o 
   0  -3   5     3876.76     4056.94     39.81 o 
   1  -3   5       61.00       51.23      1.91 o 
   2  -3   5       13.44       12.45      2.29 o 
   3  -3   5     2672.69     2773.43     32.66 o 
   4  -3   5       49.77       55.10      2.24 o 
   5  -3   5      124.02      114.09      3.97 o 
   6  -3   5      595.00      585.84      8.64 o 
   7  -3   5      554.44      540.49      8.90 o 
   8  -3   5        1.33        0.64      3.09 o 
   9  -3   5      451.43      466.02     33.06 o 
 -10  -2   5      259.52      251.36     15.68 o 
  -9  -2   5       49.71       50.27      8.45 o 
  -8  -2   5       96.36       83.25      8.85 o 
  -7  -2   5      155.55      164.16      5.43 o 
  -6  -2   5      186.17      173.84      5.13 o 
  -5  -2   5      533.74      545.62      7.42 o 
  -4  -2   5      338.29      400.09      4.52 o 
  -3  -2   5      615.19      622.44      7.03 o 
  -2  -2   5     1106.08     1048.43     11.68 o 
  -1  -2   5      331.99      337.04      4.05 o 
   0  -2   5    12713.52    12721.73    122.55 o 
   1  -2   5       62.67       81.91      2.85 o 
   2  -2   5     1824.73     1736.36     20.73 o 
   3  -2   5       39.88       28.32      1.67 o 
   4  -2   5       34.54       36.70      2.04 o 
   5  -2   5        9.75       10.88      1.79 o 
   6  -2   5      441.87      429.71      8.63 o 
   7  -2   5      142.87      138.77      4.19 o 
   8  -2   5      143.52      143.87      7.46 o 
   9  -2   5        1.74        5.71      4.68 o 
 -10  -1   5        9.63        8.67      4.06 o 
  -9  -1   5      416.62      390.11     17.70 o 
  -8  -1   5       13.09       13.67      5.63 o 
  -7  -1   5      455.63      448.12      7.95 o 
  -6  -1   5      515.90      517.38      7.42 o 
  -5  -1   5      234.20      236.35      3.55 o 
  -4  -1   5        6.14        7.34      0.86 o 
  -3  -1   5     4850.26     5244.67     50.95 o 
  -2  -1   5     2022.66     2072.66     22.21 o 
  -1  -1   5      892.88      931.90      9.63 o 
   0  -1   5     4334.42     4470.80     43.52 o 
   1  -1   5     4508.39     4687.27     53.74 o 
   2  -1   5      261.68      281.92      4.59 o 
   3  -1   5    10015.94    10016.01    112.98 o 
   4  -1   5      728.29      679.37      9.35 o 
   5  -1   5     3339.85     3309.19     39.00 o 
   6  -1   5        6.16        7.84      1.83 o 
   7  -1   5       50.25       55.56      3.22 o 
   8  -1   5        1.79        1.25      3.11 o 
   9  -1   5        6.40        4.78      3.66 o 
 -10   0   5       16.76       16.56      4.83 o 
  -9   0   5      280.35      272.44     19.91 o 
  -8   0   5       33.59       32.68      3.29 o 
  -7   0   5       26.25       24.10      2.82 o 
  -6   0   5     1591.96     1588.47     18.01 o 
  -5   0   5      221.91      221.21      3.28 o 
  -4   0   5     2546.80     2606.11     28.35 o 
  -3   0   5     1093.87     1190.99     12.23 o 
  -2   0   5      766.62      824.66      8.60 o 
  -1   0   5        2.72        3.19      0.69 o 
   0   0   5      970.32      978.91     10.10 o 
   1   0   5     1368.93     1356.61     15.14 o 
   2   0   5      410.16      428.46      5.55 o 
   3   0   5      983.22      922.11     11.75 o 
   4   0   5      645.01      600.16      8.36 o 
   5   0   5       62.71       66.30      2.58 o 
   6   0   5     1935.35     1858.12     33.47 o 
   7   0   5      372.32      367.61      8.24 o 
   8   0   5      395.88      424.82     11.90 o 
   9   0   5       77.89       72.76      5.06 o 
 -10   1   5      169.68      194.26      8.76 o 
  -9   1   5      123.69      128.81      4.96 o 
  -8   1   5      817.89      792.91     12.93 o 
  -7   1   5      349.85      341.91      6.94 o 
  -6   1   5      839.42      841.11     12.88 o 
  -5   1   5      699.56      669.20      8.09 o 
  -4   1   5      511.33      610.93      8.32 o 
  -3   1   5     1515.36     1398.10     21.61 o 
  -2   1   5     1318.92     1310.53     14.66 o 
  -1   1   5     3141.41     3215.06     34.46 o 
   0   1   5     2549.07     2577.00     27.83 o 
   1   1   5       65.66       62.61      1.85 o 
   2   1   5        8.05        8.14      0.97 o 
   3   1   5      495.82      490.89      7.04 o 
   4   1   5       46.60       41.01      2.01 o 
   5   1   5       31.57       29.23      1.82 o 
   6   1   5       63.52       50.85      3.42 o 
   7   1   5       18.54       15.12      2.70 o 
   8   1   5      131.15      119.28      6.18 o 
   9   1   5      148.06      160.00     16.42 o 
 -10   2   5       62.10       54.71      4.16 o 
  -9   2   5       74.86       85.77      4.29 o 
  -8   2   5       14.70       16.53      2.72 o 
  -7   2   5       82.59       87.59      4.85 o 
  -6   2   5      299.09      287.99      6.15 o 
  -5   2   5     1158.18     1147.87     16.39 o 
  -4   2   5       30.93       33.70      2.12 o 
  -3   2   5     2593.06     2591.91     38.76 o 
  -2   2   5      612.53      628.74      7.28 o 
  -1   2   5       29.19       35.88      0.99 o 
   0   2   5     4189.27     4295.90     37.15 o 
   1   2   5     1499.65     1504.23     17.20 o 
   2   2   5     1832.07     1870.71     22.91 o 
   3   2   5     1571.50     1537.56     19.29 o 
   4   2   5       19.66       19.69      1.94 o 
   5   2   5       22.25       18.53      2.25 o 
   6   2   5      140.70      140.26      4.81 o 
   7   2   5      560.04      566.11     13.90 o 
   8   2   5        8.92        2.28      3.00 o 
   9   2   5       78.82       83.49      5.55 o 
 -10   3   5        0.31        0.18      3.46 o 
  -9   3   5      229.95      209.41      8.24 o 
  -8   3   5      277.62      274.26      6.97 o 
  -7   3   5      333.61      303.56      6.84 o 
  -6   3   5      760.24      700.36     11.48 o 
  -5   3   5       41.70       35.02      2.53 o 
  -4   3   5       46.58       52.23      2.79 o 
  -3   3   5       53.52       48.41      1.63 o 
  -2   3   5     1708.18     1744.59     19.17 o 
  -1   3   5      230.15      257.72      3.41 o 
   0   3   5     6582.30     6674.64     92.76 o 
   1   3   5     1120.00     1166.61     12.41 o 
   2   3   5      155.73      156.28      3.47 o 
   3   3   5      837.67      816.05     11.32 o 
   4   3   5      616.01      579.09      8.87 o 
   5   3   5      536.90      530.52      8.63 o 
   6   3   5      200.69      201.36      5.49 o 
   7   3   5        3.11        8.19      2.77 o 
   8   3   5       51.64       58.15      4.30 o 
   9   3   5       18.27       29.93     10.86 o 
  -9   4   5       82.81       88.32      4.82 o 
  -8   4   5      167.41      168.50      5.78 o 
  -7   4   5      371.97      353.79      7.85 o 
  -6   4   5       90.11       89.65      4.18 o 
  -5   4   5       84.09       80.91      3.62 o 
  -4   4   5        0.61        0.83      1.62 o 
  -3   4   5      711.44      679.00      7.16 o 
  -2   4   5      150.62      169.24      2.72 o 
  -1   4   5      392.25      443.03      6.80 o 
   0   4   5       75.56       90.72      2.18 o 
   1   4   5      826.12      769.06     10.02 o 
   2   4   5     1122.21     1126.53     14.01 o 
   3   4   5     4438.80     4338.90     56.25 o 
   4   4   5     1057.50     1014.40     15.20 o 
   5   4   5      309.89      301.44      6.58 o 
   6   4   5      200.57      219.80      6.59 o 
   7   4   5      255.82      255.05      9.27 o 
   8   4   5        8.26       10.74      4.35 o 
  -9   5   5       12.55        9.84      4.30 o 
  -8   5   5      213.25      225.62      6.95 o 
  -7   5   5       24.09       28.02      3.37 o 
  -6   5   5     1091.46     1103.39     25.72 o 
  -5   5   5      596.33      581.45     10.18 o 
  -4   5   5     1736.07     1719.66     27.56 o 
  -3   5   5      912.48      900.81     11.79 o 
  -2   5   5        8.73        7.63      1.17 o 
  -1   5   5        0.91        1.02      1.13 o 
   0   5   5     1078.64     1058.17     13.99 o 
   1   5   5      203.17      207.75      4.15 o 
   2   5   5      163.56      169.03      4.29 o 
   3   5   5       21.56       19.34      2.13 o 
   4   5   5       90.02       85.61      3.52 o 
   5   5   5       80.76       78.22      3.93 o 
   6   5   5      383.83      393.02     17.23 o 
   7   5   5      346.41      395.35     11.68 o 
   8   5   5       95.43      120.65     10.86 o 
  -8   6   5       60.28       74.75      7.48 o 
  -7   6   5       72.27       77.76      9.99 o 
  -6   6   5      144.68      130.20      5.90 o 
  -5   6   5      380.61      362.40      9.16 o 
  -4   6   5      143.64      137.74      7.35 o 
  -3   6   5       81.54       77.92      3.48 o 
  -2   6   5     3781.69     3768.87     45.80 o 
  -1   6   5     2474.96     2463.17     29.45 o 
   0   6   5     1276.80     1242.96     15.89 o 
   1   6   5       24.94       21.02      2.24 o 
   2   6   5      285.83      289.38      6.16 o 
   3   6   5      283.89      280.84      6.24 o 
   4   6   5       91.48       86.66      3.77 o 
   5   6   5       40.23       39.49      3.47 o 
   6   6   5      132.73      141.60      6.93 o 
   7   6   5        1.89        3.62      6.43 o 
  -7   7   5       12.68       10.61      4.10 o 
  -6   7   5        4.12        3.12      3.62 o 
  -5   7   5      220.56      202.91      7.72 o 
  -4   7   5       60.78       56.36      4.13 o 
  -3   7   5       63.15       61.05      4.10 o 
  -2   7   5        5.65        7.09      2.23 o 
  -1   7   5      541.93      574.33      8.83 o 
   0   7   5       89.98      105.07      3.54 o 
   1   7   5      815.69      840.33     13.32 o 
   2   7   5       53.51       53.85      3.19 o 
   3   7   5      509.98      514.63      9.52 o 
   4   7   5       65.11       60.60      4.73 o 
   5   7   5        0.40        0.80      6.43 o 
   6   7   5       25.31       32.58      8.45 o 
  -6   8   5      199.08      186.44     22.52 o 
  -5   8   5       14.90       14.22      4.14 o 
  -4   8   5        1.07        0.17      3.39 o 
  -3   8   5       94.48       84.57      7.23 o 
  -2   8   5       84.51       95.58      4.13 o 
  -1   8   5      155.27      139.46      4.85 o 
   0   8   5      252.83      261.15      6.35 o 
   1   8   5       10.79       10.33      2.71 o 
   2   8   5       82.09       86.73      6.03 o 
   3   8   5        7.58       11.38      3.66 o 
   4   8   5      901.83      886.40     28.96 o 
   5   8   5      154.26      143.18     11.66 o 
  -5   9   5      269.56      251.58     10.52 o 
  -4   9   5       26.36       23.06      4.61 o 
  -3   9   5      359.82      374.89     10.98 o 
  -2   9   5       79.20       77.06      5.18 o 
  -1   9   5       15.94       16.65      3.79 o 
   0   9   5      169.25      153.00      6.48 o 
   1   9   5       44.17       41.41      4.17 o 
   2   9   5       99.72      112.19      6.52 o 
   3   9   5      131.76      139.15     10.86 o 
   4   9   5       25.16        9.25      8.04 o 
  -2  10   5       48.64       46.11      6.64 o 
  -1  10   5        0.49        4.52      6.03 o 
   0  10   5      320.97      361.76     11.66 o 
   1  10   5        0.55       -4.24      4.24 o 
  -3 -10   6        0.42        3.48      5.60 o 
  -2 -10   6       90.47       96.67      7.34 o 
  -1 -10   6       75.35       76.48      7.15 o 
   0 -10   6        8.66        7.12      9.41 o 
   1 -10   6       25.56       22.53      5.12 o 
   2 -10   6      111.10      113.44     10.05 o 
  -5  -9   6       51.36       49.89      6.28 o 
  -4  -9   6       85.71       79.68      6.96 o 
  -3  -9   6       16.17       17.81      4.83 o 
  -2  -9   6       49.42       48.37      5.78 o 
  -1  -9   6      200.04      197.16      7.94 o 
   0  -9   6      138.20      144.07      9.08 o 
   1  -9   6       44.73       54.84      5.70 o 
   2  -9   6      370.14      391.87     12.93 o 
   3  -9   6      146.76      146.38      9.19 o 
   4  -9   6       28.06       25.13      4.14 o 
  -6  -8   6       15.15       22.94      5.50 o 
  -5  -8   6      189.87      194.24     15.28 o 
  -4  -8   6       30.63       20.76      4.92 o 
  -3  -8   6      189.74      196.50      7.08 o 
  -2  -8   6        8.46        8.05      3.49 o 
  -1  -8   6      234.79      245.73      9.38 o 
   0  -8   6      565.06      579.17     16.01 o 
   1  -8   6      348.69      357.79      8.72 o 
   2  -8   6      254.88      248.36      6.59 o 
   3  -8   6       15.68       16.03      3.31 o 
   4  -8   6      212.50      211.11      6.86 o 
   5  -8   6       48.94       51.28      4.52 o 
   6  -8   6       14.81       15.89      5.69 o 
  -7  -7   6      236.80      264.09     10.24 o 
  -6  -7   6       30.57       31.76      5.12 o 
  -5  -7   6      214.66      199.50      9.05 o 
  -4  -7   6       45.85       45.41      5.03 o 
  -3  -7   6       69.91       70.75      4.70 o 
  -2  -7   6      628.69      649.44     11.63 o 
  -1  -7   6        6.13        5.00      2.58 o 
   0  -7   6      181.92      192.39      4.78 o 
   1  -7   6       52.62       56.22      2.92 o 
   2  -7   6      317.02      324.87      8.45 o 
   3  -7   6      375.63      370.27      7.58 o 
   4  -7   6      200.16      193.63      7.90 o 
   5  -7   6      242.96      233.51      6.23 o 
   6  -7   6        9.99        8.24      3.15 o 
   7  -7   6        7.00        2.01      7.24 o 
  -8  -6   6       39.32       27.49      5.41 o 
  -7  -6   6      637.92      617.51     16.13 o 
  -6  -6   6      412.61      409.18     12.07 o 
  -5  -6   6      795.34      792.18     13.48 o 
  -4  -6   6     1838.65     1755.82     25.43 o 
  -3  -6   6       26.20       25.95      2.69 o 
  -2  -6   6      374.84      373.34      9.66 o 
  -1  -6   6      669.34      675.55      9.95 o 
   0  -6   6       11.44       14.46      1.77 o 
   1  -6   6      510.40      487.54      7.05 o 
   2  -6   6      439.02      435.35      6.72 o 
   3  -6   6      241.13      241.64      5.43 o 
   4  -6   6       99.11       91.17      3.43 o 
   5  -6   6       18.72       22.94      2.88 o 
   6  -6   6       82.49       81.14      4.25 o 
   7  -6   6      152.41      173.30      6.71 o 
  -9  -5   6      176.77      193.05     14.48 o 
  -8  -5   6      100.96      103.92     15.68 o 
  -7  -5   6      233.25      223.01     14.28 o 
  -6  -5   6        5.55        3.29      2.48 o 
  -5  -5   6        3.41        1.20      2.56 o 
  -4  -5   6      365.34      366.44      7.52 o 
  -3  -5   6      475.11      433.43      8.21 o 
  -2  -5   6      985.01      961.78     12.76 o 
  -1  -5   6     2375.66     2307.56     23.24 o 
   0  -5   6        0.51        0.17      1.10 o 
   1  -5   6      878.10      855.79     12.50 o 
   2  -5   6      315.18      317.56      5.28 o 
   3  -5   6      106.10      113.53      3.44 o 
   4  -5   6      594.55      591.48      8.69 o 
   5  -5   6      182.00      171.50      5.22 o 
   6  -5   6       34.78       32.66      3.18 o 
   7  -5   6       36.17       34.66      3.61 o 
   8  -5   6        6.47        7.97      4.37 o 
  -9  -4   6       11.94       20.91      8.04 o 
  -8  -4   6      161.87      157.10      6.43 o 
  -7  -4   6      349.87      375.53      9.35 o 
  -6  -4   6      519.55      508.41     10.68 o 
  -5  -4   6      783.54      773.84     12.58 o 
  -4  -4   6     1376.07     1344.06     19.52 o 
  -3  -4   6       44.30       50.49      2.53 o 
  -2  -4   6        6.57        7.64      0.93 o 
  -1  -4   6      712.39      696.00      7.83 o 
   0  -4   6      210.76      198.05      3.14 o 
   1  -4   6      375.58      351.80      5.11 o 
   2  -4   6     3246.18     3107.11     33.47 o 
   3  -4   6      116.84      110.12      3.08 o 
   4  -4   6      612.18      586.74      8.54 o 
   5  -4   6       97.73       90.01      4.59 o 
   6  -4   6       39.07       37.73      2.70 o 
   7  -4   6      253.07      274.23      7.51 o 
   8  -4   6      176.03      176.93      6.02 o 
 -10  -3   6       94.70       81.64     10.86 o 
  -9  -3   6      335.65      341.85     17.70 o 
  -8  -3   6      259.51      231.25     14.48 o 
  -7  -3   6      955.74      897.55     16.51 o 
  -6  -3   6      919.43      904.05     16.38 o 
  -5  -3   6      392.99      401.67      7.86 o 
  -4  -3   6       32.19       33.90      2.28 o 
  -3  -3   6       80.67      102.85      5.43 o 
  -2  -3   6       12.89       15.13      1.19 o 
  -1  -3   6     2702.95     2829.57     29.90 o 
   0  -3   6      287.90      327.74      5.58 o 
   1  -3   6      113.01      112.28      2.66 o 
   2  -3   6       13.83       12.81      1.37 o 
   3  -3   6      410.97      447.00      6.93 o 
   4  -3   6       43.90       42.88      2.27 o 
   5  -3   6     1174.95     1145.25     14.21 o 
   6  -3   6      267.43      258.69      6.61 o 
   7  -3   6     1104.24     1137.67     15.93 o 
   8  -3   6       26.79       27.07      3.73 o 
   9  -3   6       39.86       30.97      9.65 o 
 -10  -2   6      347.89      353.52     18.10 o 
  -9  -2   6      126.79      143.58     12.07 o 
  -8  -2   6      116.86      117.44     10.05 o 
  -7  -2   6      245.54      242.81      7.23 o 
  -6  -2   6     2388.47     2344.12     36.86 o 
  -5  -2   6      258.08      272.27      7.08 o 
  -4  -2   6     4245.39     4276.86     42.05 o 
  -3  -2   6        3.45        3.87      0.66 o 
  -2  -2   6     3125.04     3160.32     31.20 o 
  -1  -2   6       94.65      130.07      2.17 o 
   0  -2   6      402.90      405.26      4.90 o 
   1  -2   6      215.98      248.18      4.83 o 
   2  -2   6      649.44      600.29      8.23 o 
   3  -2   6       79.39       81.16      3.23 o 
   4  -2   6      184.43      170.17      3.97 o 
   5  -2   6       47.87       47.75      2.72 o 
   6  -2   6        1.55       -0.17      1.93 o 
   7  -2   6        3.24        1.64      2.27 o 
   8  -2   6      320.01      307.94     14.28 o 
   9  -2   6       27.32       19.60      4.38 o 
 -10  -1   6        2.86       -2.01      6.43 o 
  -9  -1   6        9.00        6.84      6.03 o 
  -8  -1   6      241.63      225.62     13.67 o 
  -7  -1   6       42.06       34.19      6.43 o 
  -6  -1   6     2056.63     2096.41     23.25 o 
  -5  -1   6      422.55      417.02      7.38 o 
  -4  -1   6     1395.20     1387.21     15.36 o 
  -3  -1   6     5313.12     5922.80     57.50 o 
  -2  -1   6      935.78     1063.52     11.01 o 
  -1  -1   6     6817.42     7104.48     68.80 o 
   0  -1   6      325.88      305.27      3.84 o 
   1  -1   6      574.56      440.38      5.28 o 
   2  -1   6     3780.04     4072.64     46.79 o 
   3  -1   6      267.58      293.72      4.92 o 
   4  -1   6       53.24       48.69      2.69 o 
   5  -1   6     1892.15     1800.11     22.38 o 
   6  -1   6       19.59       26.05      2.69 o 
   7  -1   6      183.96      187.16      7.38 o 
   8  -1   6       66.28       85.16      8.70 o 
   9  -1   6       67.31       70.07      5.38 o 
 -10   0   6      341.33      335.23     15.28 o 
  -9   0   6       85.79       78.89      9.65 o 
  -8   0   6      531.15      503.72     13.90 o 
  -7   0   6       52.04       55.41      4.43 o 
  -6   0   6      181.36      180.57      4.40 o 
  -5   0   6       20.11       17.35      1.23 o 
  -4   0   6      166.47      147.57      2.52 o 
  -3   0   6     2956.04     3065.12     30.24 o 
  -2   0   6     1398.86     1512.24     15.32 o 
  -1   0   6      954.94      921.33      9.66 o 
   0   0   6      237.21      236.31      3.21 o 
   1   0   6       51.02       39.98      1.70 o 
   2   0   6      367.26      284.23      4.53 o 
   3   0   6      560.99      546.95      7.69 o 
   4   0   6      364.14      306.29      6.87 o 
   5   0   6      953.75      956.17     12.01 o 
   6   0   6      160.14      161.78      5.25 o 
   7   0   6      124.16      107.16      5.95 o 
   8   0   6       18.47       14.82      3.83 o 
   9   0   6       85.61       87.40      7.80 o 
 -10   1   6      453.47      501.94     15.89 o 
  -9   1   6       15.57        7.48      6.43 o 
  -8   1   6        2.01        1.90      2.23 o 
  -7   1   6     1765.68     1743.82     35.18 o 
  -6   1   6      389.17      393.87      8.55 o 
  -5   1   6      965.99      921.38     12.13 o 
  -4   1   6     2763.32     2925.65     38.64 o 
  -3   1   6        3.24        4.17      0.72 o 
  -2   1   6       17.04       17.69      0.94 o 
  -1   1   6      877.79      901.66     10.44 o 
   0   1   6     3185.80     3272.78     32.19 o 
   1   1   6      845.00      866.79      9.36 o 
   2   1   6     5029.99     5081.43     58.55 o 
   3   1   6      207.60      194.84      4.04 o 
   4   1   6      895.43      880.95     12.02 o 
   5   1   6       22.75       23.42      2.45 o 
   6   1   6      202.75      189.22      6.39 o 
   7   1   6       64.09       74.62      5.12 o 
   8   1   6      215.37      232.07      8.80 o 
   9   1   6      158.38      155.30      8.19 o 
 -10   2   6       64.13       66.74      7.04 o 
  -9   2   6      283.93      278.44      7.21 o 
  -8   2   6       17.28       14.71      2.70 o 
  -7   2   6     1622.37     1610.42     22.83 o 
  -6   2   6       73.77       71.28      3.21 o 
  -5   2   6      323.33      334.69      7.29 o 
  -4   2   6     1307.40     1374.63     21.99 o 
  -3   2   6      344.43      339.37      7.09 o 
  -2   2   6     1506.55     1601.70     18.97 o 
  -1   2   6     2002.87     1974.11     18.76 o 
   0   2   6      345.90      395.76      4.93 o 
   1   2   6      506.36      512.44      5.52 o 
   2   2   6      135.36      169.86      6.49 o 
   3   2   6      661.98      641.28      9.83 o 
   4   2   6        5.64       10.23      2.55 o 
   5   2   6     1620.72     1583.70     23.67 o 
   6   2   6      284.01      276.12      6.92 o 
   7   2   6      747.48      747.13     17.28 o 
   8   2   6       41.79       54.14      6.12 o 
   9   2   6      154.95      162.64      9.06 o 
 -10   3   6       95.57       90.34      5.04 o 
  -9   3   6        1.61       15.72      3.20 o 
  -8   3   6      113.05      112.51      4.79 o 
  -7   3   6       32.37       29.61      2.89 o 
  -6   3   6     1110.89     1056.41     15.95 o 
  -5   3   6        7.03        2.87      1.79 o 
  -4   3   6     2400.98     2310.15     30.61 o 
  -3   3   6      393.20      380.78      6.27 o 
  -2   3   6     1093.70     1113.47     12.65 o 
  -1   3   6      792.28      756.48      8.19 o 
   0   3   6       16.98       20.93      1.57 o 
   1   3   6      109.34       96.64      2.67 o 
   2   3   6     1588.39     1535.93     19.36 o 
   3   3   6      249.32      228.93      4.68 o 
   4   3   6      346.29      346.74      6.31 o 
   5   3   6      581.48      557.37     10.39 o 
   6   3   6        1.75        2.72      2.53 o 
   7   3   6      266.56      260.60     15.83 o 
   8   3   6      164.47      187.52      7.46 o 
  -9   4   6        1.19        1.11      3.24 o 
  -8   4   6       68.37       66.70      4.10 o 
  -7   4   6      288.97      285.41      7.02 o 
  -6   4   6       66.76       54.96      3.70 o 
  -5   4   6       79.78       80.91      3.73 o 
  -4   4   6       11.20        6.95      2.21 o 
  -3   4   6      636.30      643.40      7.27 o 
  -2   4   6      550.50      536.00      6.33 o 
  -1   4   6     1555.09     1501.90     15.77 o 
   0   4   6      717.65      689.12      8.00 o 
   1   4   6      635.79      586.04      8.11 o 
   2   4   6      638.71      583.90      9.42 o 
   3   4   6       50.52       42.66      2.52 o 
   4   4   6        1.40        1.31      1.96 o 
   5   4   6      505.52      492.04      9.19 o 
   6   4   6       73.18       80.19      4.36 o 
   7   4   6      247.04      267.17      9.07 o 
   8   4   6        9.40        8.06      4.35 o 
  -9   5   6      226.85      243.39      7.66 o 
  -8   5   6      465.92      492.60     10.36 o 
  -7   5   6      125.55      129.56      5.85 o 
  -6   5   6        3.82        2.82      2.55 o 
  -5   5   6       27.88       29.13      2.78 o 
  -4   5   6       28.00       27.31      2.59 o 
  -3   5   6      411.16      396.17      8.53 o 
  -2   5   6       41.89       42.53      2.01 o 
  -1   5   6      307.54      297.97      4.42 o 
   0   5   6      326.35      331.93      5.53 o 
   1   5   6      154.31      145.46      4.16 o 
   2   5   6      764.16      752.35     11.75 o 
   3   5   6      221.77      216.74      5.34 o 
   4   5   6      144.82      145.83      4.66 o 
   5   5   6      129.57      142.20      5.40 o 
   6   5   6       44.10       46.01      3.91 o 
   7   5   6       29.53       34.56      6.43 o 
  -8   6   6       28.74       30.21      5.32 o 
  -7   6   6      238.58      242.51      8.21 o 
  -6   6   6      179.22      192.76      9.22 o 
  -5   6   6       31.45       32.18      3.47 o 
  -4   6   6       79.46       82.87      4.23 o 
  -3   6   6       30.18       42.50      3.42 o 
  -2   6   6      535.14      524.13      8.71 o 
  -1   6   6      429.06      478.91      8.28 o 
   0   6   6       83.42      119.57      3.48 o 
   1   6   6       14.20        9.57      2.24 o 
   2   6   6      549.59      519.64      9.23 o 
   3   6   6        3.17        4.77      2.35 o 
   4   6   6      182.00      170.56      7.50 o 
   5   6   6      118.58      116.17      7.00 o 
   6   6   6      445.73      450.39     12.65 o 
   7   6   6       29.84       44.24      8.85 o 
  -7   7   6      185.36      199.13      8.05 o 
  -6   7   6       66.46       72.97      6.50 o 
  -5   7   6        0.75       -2.92      2.92 o 
  -4   7   6      382.87      379.59     12.53 o 
  -3   7   6      544.14      528.67     11.26 o 
  -2   7   6      362.25      356.08      7.97 o 
  -1   7   6      329.47      332.23      6.89 o 
   0   7   6       70.98       59.49      3.31 o 
   1   7   6       49.03       44.53      3.15 o 
   2   7   6        2.33        4.73      2.35 o 
   3   7   6       45.52       56.71      4.83 o 
   4   7   6        4.28        6.74      3.00 o 
   5   7   6       11.81       18.43      4.24 o 
   6   7   6        4.28        4.02      6.84 o 
  -6   8   6      238.99      225.09      9.81 o 
  -5   8   6       11.75        8.16      3.99 o 
  -4   8   6       27.13       31.65      5.34 o 
  -3   8   6      720.97      667.42     13.82 o 
  -2   8   6      194.49      170.66      6.48 o 
  -1   8   6      229.42      229.37      7.07 o 
   0   8   6      180.22      206.03      6.73 o 
   1   8   6      351.13      351.53      7.65 o 
   2   8   6      387.44      393.48      9.27 o 
   3   8   6        7.80       10.10      4.12 o 
   4   8   6      104.63      114.20      6.57 o 
   5   8   6       20.73       10.05      7.24 o 
  -4   9   6       10.37       14.88      4.41 o 
  -3   9   6        2.24       -2.68      3.79 o 
  -2   9   6      215.16      250.36     10.35 o 
  -1   9   6       22.34       18.61      4.63 o 
   0   9   6      163.77      148.42      6.18 o 
   1   9   6       30.73       31.10      4.02 o 
   2   9   6       54.48       61.80      5.54 o 
   3   9   6       28.51       20.91      7.24 o 
  -2 -10   7        1.49       -0.99      9.05 o 
  -1 -10   7        0.09        2.18      5.03 o 
   0 -10   7        8.82       12.26      4.54 o 
   1 -10   7      112.59      121.30      6.74 o 
  -5  -9   7       99.68       88.28     12.67 o 
  -4  -9   7       40.54       34.16      6.08 o 
  -3  -9   7      216.61      200.27     15.48 o 
  -2  -9   7      422.30      437.81     16.63 o 
  -1  -9   7      132.94      134.50      7.83 o 
   0  -9   7      671.57      681.19     14.88 o 
   1  -9   7      155.48      152.49      8.55 o 
   2  -9   7       26.85       20.91      5.12 o 
   3  -9   7       28.21       19.90      4.49 o 
   4  -9   7      138.40      132.25      6.01 o 
  -6  -8   7        7.95        7.11      5.02 o 
  -5  -8   7      375.53      374.80     12.46 o 
  -4  -8   7      103.39      111.50      7.44 o 
  -3  -8   7      878.14      920.19     17.76 o 
  -2  -8   7      104.90      111.12      6.04 o 
  -1  -8   7       31.25       26.41      4.14 o 
   0  -8   7       67.27       80.14      9.70 o 
   1  -8   7     1476.29     1490.07     41.83 o 
   2  -8   7       48.95       43.66      3.64 o 
   3  -8   7      564.14      556.82     10.93 o 
   4  -8   7       41.22       39.61      4.24 o 
   5  -8   7      204.54      194.92      7.11 o 
  -7  -7   7        0.50        2.76      9.05 o 
  -6  -7   7      462.67      466.16     13.72 o 
  -5  -7   7      145.08      142.22      9.52 o 
  -4  -7   7      291.54      267.51      7.98 o 
  -3  -7   7       25.40       25.03      3.67 o 
  -2  -7   7      365.77      367.30      8.18 o 
  -1  -7   7       44.71       50.27      4.06 o 
   0  -7   7      709.46      719.21     12.48 o 
   1  -7   7      774.13      778.58     10.40 o 
   2  -7   7      310.24      314.56      6.29 o 
   3  -7   7        8.12        4.56      2.91 o 
   4  -7   7      267.05      257.76      6.27 o 
   5  -7   7       32.78       31.59      3.40 o 
   6  -7   7      163.89      160.83      6.88 o 
  -8  -6   7      411.65      416.20     13.47 o 
  -7  -6   7      170.37      171.58      8.69 o 
  -6  -6   7      248.22      250.00      7.91 o 
  -5  -6   7       59.12       57.82      3.76 o 
  -4  -6   7      264.57      237.55      6.38 o 
  -3  -6   7      799.56      770.61     15.56 o 
  -2  -6   7      653.32      675.92     11.70 o 
  -1  -6   7       19.86       19.26      2.56 o 
   0  -6   7      349.13      338.18      5.08 o 
   1  -6   7      100.68       99.42      3.08 o 
   2  -6   7      217.71      202.63      4.41 o 
   3  -6   7      757.07      716.09     10.43 o 
   4  -6   7      110.40      123.56      5.20 o 
   5  -6   7       87.08       81.56      3.97 o 
   6  -6   7       94.67      102.67      4.92 o 
   7  -6   7        2.89       -2.42      4.33 o 
  -9  -5   7       62.80       65.96     10.86 o 
  -8  -5   7      257.56      261.30      9.94 o 
  -7  -5   7      223.29      217.84      8.85 o 
  -6  -5   7      317.16      312.91      7.40 o 
  -5  -5   7      675.68      702.96     12.14 o 
  -4  -5   7        7.21        5.39      2.39 o 
  -3  -5   7      768.47      767.89     12.53 o 
  -2  -5   7      243.52      244.81      5.81 o 
  -1  -5   7      293.82      286.91      4.74 o 
   0  -5   7     1302.99     1314.30     14.11 o 
   1  -5   7     1123.79     1116.48     14.90 o 
   2  -5   7      138.97      130.82      3.72 o 
   3  -5   7        4.69        6.73      1.81 o 
   4  -5   7       57.92       63.08      3.26 o 
   5  -5   7      275.02      258.86      6.19 o 
   6  -5   7        5.67        5.74      2.76 o 
   7  -5   7      398.13      403.74     10.33 o 
   8  -5   7        0.01       -5.23      8.04 o 
  -9  -4   7       22.40       30.57      8.85 o 
  -8  -4   7      332.75      300.03     17.29 o 
  -7  -4   7       23.98       26.17      3.34 o 
  -6  -4   7      582.28      572.61     10.38 o 
  -5  -4   7     1039.72     1001.48     15.65 o 
  -4  -4   7      554.83      553.45      9.69 o 
  -3  -4   7      714.97      701.24     11.32 o 
  -2  -4   7     4392.14     4397.03     42.81 o 
  -1  -4   7       61.85       59.24      1.90 o 
   0  -4   7     1305.51     1248.41     14.23 o 
   1  -4   7      370.75      387.27      6.05 o 
   2  -4   7       86.75       85.98      3.04 o 
   3  -4   7      236.81      231.49      4.81 o 
   4  -4   7      301.39      281.30      5.34 o 
   5  -4   7       76.58       73.96      3.05 o 
   6  -4   7       79.91       78.61      3.66 o 
   7  -4   7      120.40      128.49      5.53 o 
   8  -4   7       61.00       49.05      7.09 o 
 -10  -3   7        4.94        5.63      7.64 o 
  -9  -3   7      509.07      522.03     22.92 o 
  -8  -3   7      146.92      143.58     11.66 o 
  -7  -3   7        4.22        5.83      2.66 o 
  -6  -3   7      161.36      162.27      6.97 o 
  -5  -3   7      139.57      129.55      4.16 o 
  -4  -3   7      219.95      206.04      4.96 o 
  -3  -3   7     1477.10     1497.85     16.85 o 
  -2  -3   7      325.88      290.28      4.13 o 
  -1  -3   7     1179.50     1249.82     14.01 o 
   0  -3   7      264.18      268.04      4.11 o 
   1  -3   7     5417.76     5376.81     61.52 o 
   2  -3   7       24.65       21.13      1.64 o 
   3  -3   7     1381.32     1343.43     17.03 o 
   4  -3   7      184.85      198.03      4.50 o 
   5  -3   7      176.49      178.49      4.75 o 
   6  -3   7       75.13       78.15      5.28 o 
   7  -3   7       77.83       75.71      3.81 o 
   8  -3   7      118.95      119.85      5.56 o 
 -10  -2   7        0.82        5.23      8.04 o 
  -9  -2   7       80.39       80.03     10.46 o 
  -8  -2   7     1536.01     1473.99     45.85 o 
  -7  -2   7       90.05       88.48      8.85 o 
  -6  -2   7     3056.34     3071.89     47.59 o 
  -5  -2   7     1410.51     1421.52     18.00 o 
  -4  -2   7      177.20      182.35      4.89 o 
  -3  -2   7      123.65      134.13      2.76 o 
  -2  -2   7      977.67      931.13     10.73 o 
  -1  -2   7     1201.98     1238.38     12.93 o 
   0  -2   7     1561.43     1515.56     16.67 o 
   1  -2   7     2337.19     2343.94     25.20 o 
   2  -2   7       10.83       14.71      1.47 o 
   3  -2   7        6.75        8.09      1.89 o 
   4  -2   7     1798.41     1702.83     21.22 o 
   5  -2   7      147.03      142.01      4.05 o 
   6  -2   7      533.70      547.05      9.02 o 
   7  -2   7      235.77      227.32     12.78 o 
   8  -2   7      142.54      150.92      6.56 o 
 -10  -1   7       55.04       83.25     10.05 o 
  -9  -1   7      157.83      167.71     12.87 o 
  -8  -1   7      715.87      682.10     25.34 o 
  -7  -1   7      826.38      847.39     28.96 o 
  -6  -1   7       27.20       33.67      3.29 o 
  -5  -1   7      274.33      260.41      4.80 o 
  -4  -1   7      462.97      482.04      6.70 o 
  -3  -1   7     2213.90     2192.95     22.05 o 
  -2  -1   7     4030.28     4473.36     43.82 o 
  -1  -1   7      224.29      215.10      4.22 o 
   0  -1   7      884.30      952.27     10.22 o 
   1  -1   7       13.30       13.29      1.15 o 
   2  -1   7     1362.96     1417.67     17.39 o 
   3  -1   7      502.22      491.67      7.33 o 
   4  -1   7      821.84      839.19     11.49 o 
   5  -1   7      551.67      512.20      8.15 o 
   6  -1   7      407.75      393.80      8.45 o 
   7  -1   7      219.61      217.79      8.23 o 
   8  -1   7      184.40      173.65      7.95 o 
   9  -1   7      215.71      268.25     14.48 o 
 -10   0   7       67.68       70.92      6.64 o 
  -9   0   7       20.33        2.41      6.43 o 
  -8   0   7      213.96      184.60     12.07 o 
  -7   0   7      411.99      390.14      8.54 o 
  -6   0   7      112.79      112.85      4.36 o 
  -5   0   7     3311.67     3395.99     37.48 o 
  -4   0   7        1.82        4.59      0.78 o 
  -3   0   7     1199.54     1274.16     13.19 o 
  -2   0   7      434.49      373.18      4.54 o 
  -1   0   7      230.90      224.76      3.21 o 
   0   0   7     2096.62     2042.01     21.89 o 
   1   0   7     1203.55     1129.28     11.94 o 
   2   0   7      225.67      200.91      3.45 o 
   3   0   7       44.90       37.36      2.38 o 
   4   0   7       18.85       17.93      2.36 o 
   5   0   7       37.10       34.98      3.18 o 
   6   0   7        9.09       11.66      2.61 o 
   7   0   7      132.16      137.77      7.09 o 
   8   0   7        1.63       -0.09      3.95 o 
   9   0   7        0.86        1.25      3.81 o 
 -10   1   7       17.88       27.13      5.02 o 
  -9   1   7        5.58        4.42      3.86 o 
  -8   1   7       56.14       53.96      3.39 o 
  -7   1   7       70.96       67.23      3.76 o 
  -6   1   7      207.67      216.43      6.07 o 
  -5   1   7      389.50      395.43      8.27 o 
  -4   1   7     1602.04     1667.28     22.84 o 
  -3   1   7      989.60     1116.62     12.99 o 
  -2   1   7     5434.80     5510.93     58.86 o 
  -1   1   7      279.12      291.34      3.85 o 
   0   1   7       45.40       31.11      1.22 o 
   1   1   7     5346.18     5638.93     55.11 o 
   2   1   7      613.79      610.79      8.30 o 
   3   1   7     2020.64     2020.83     27.22 o 
   4   1   7     3339.41     3227.56     44.80 o 
   5   1   7      874.62      835.90     14.04 o 
   6   1   7      178.89      186.13      9.58 o 
   7   1   7      132.48      122.96      6.64 o 
   8   1   7       12.58        4.42      4.27 o 
   9   1   7       10.91        8.04      4.55 o 
 -10   2   7        5.14       10.38      4.63 o 
  -9   2   7      223.66      212.55      6.41 o 
  -8   2   7       47.96       44.71      3.50 o 
  -7   2   7      452.97      409.39      8.10 o 
  -6   2   7      388.92      361.20      7.22 o 
  -5   2   7      743.11      698.56     12.88 o 
  -4   2   7       25.26       27.76      2.53 o 
  -3   2   7      763.78      819.13     17.62 o 
  -2   2   7      125.37      142.73      2.27 o 
  -1   2   7      649.56      666.53      7.05 o 
   0   2   7      425.72      469.63      8.06 o 
   1   2   7     2512.54     2481.82     24.91 o 
   2   2   7      262.04      248.85      4.63 o 
   3   2   7       37.78       26.32      1.86 o 
   4   2   7      661.18      669.56     11.56 o 
   5   2   7       72.01       66.09      3.41 o 
   6   2   7      330.00      328.04     17.90 o 
   7   2   7      274.87      297.02     10.86 o 
   8   2   7       11.84       18.28      4.69 o 
  -9   3   7       31.25       30.55      3.60 o 
  -8   3   7     1478.63     1436.01     32.10 o 
  -7   3   7       68.76       57.01      3.45 o 
  -6   3   7     1112.64     1053.46     15.95 o 
  -5   3   7      894.95      914.32     13.90 o 
  -4   3   7       20.62       13.99      3.08 o 
  -3   3   7      345.11      332.82      6.25 o 
  -2   3   7     1972.72     1979.52     19.92 o 
  -1   3   7       74.34       70.21      1.87 o 
   0   3   7      974.72      942.74      9.57 o 
   1   3   7      378.19      390.22      4.91 o 
   2   3   7      176.53      169.50      3.36 o 
   3   3   7       45.69       43.04      2.66 o 
   4   3   7      634.35      591.98      9.38 o 
   5   3   7      242.26      232.76      5.58 o 
   6   3   7        1.72       -0.55      3.38 o 
   7   3   7       26.81       26.81      4.11 o 
   8   3   7        6.74        7.89      3.70 o 
  -9   4   7       16.64       20.76      3.75 o 
  -8   4   7      121.02      112.25      4.84 o 
  -7   4   7      143.13      150.36      7.02 o 
  -6   4   7        8.99       11.95      2.48 o 
  -5   4   7     1163.77     1131.71     16.80 o 
  -4   4   7      797.84      753.72     14.45 o 
  -3   4   7     2781.44     2750.40     61.78 o 
  -2   4   7      876.76      870.70     10.16 o 
  -1   4   7        1.21        2.99      0.98 o 
   0   4   7      429.50      442.58      6.50 o 
   1   4   7      332.23      328.80      6.23 o 
   2   4   7       24.87       19.44      2.04 o 
   3   4   7       86.60       90.80      3.86 o 
   4   4   7      294.88      285.59      6.37 o 
   5   4   7      102.03       99.99      4.56 o 
   6   4   7       15.60       12.97      3.31 o 
   7   4   7      222.38      231.72      7.64 o 
   8   4   7      160.19      184.68      8.76 o 
  -9   5   7        4.55        2.25      3.84 o 
  -8   5   7       23.31       20.77      3.77 o 
  -7   5   7       44.48       41.01      3.66 o 
  -6   5   7      105.87      101.57      4.24 o 
  -5   5   7      217.82      218.81      5.70 o 
  -4   5   7       72.95       74.69      3.39 o 
  -3   5   7       78.75       76.83      3.19 o 
  -2   5   7      471.93      486.68      7.21 o 
  -1   5   7      766.41      791.61     10.65 o 
   0   5   7      909.42      869.21     11.56 o 
   1   5   7     1134.05     1114.41     16.42 o 
   2   5   7        3.39        3.50      1.90 o 
   3   5   7      100.33       96.57      3.85 o 
   4   5   7      125.57      127.60      4.55 o 
   5   5   7       14.32       19.83      3.17 o 
   6   5   7       21.04       28.29      3.84 o 
   7   5   7       10.50       11.02      4.52 o 
  -8   6   7      169.06      166.23      8.76 o 
  -7   6   7       80.82       89.95     11.22 o 
  -6   6   7       26.44       23.65      3.96 o 
  -5   6   7        7.07        7.39      3.73 o 
  -4   6   7       92.71      100.61      5.42 o 
  -3   6   7      102.77       99.52      4.61 o 
  -2   6   7        6.93        4.52      2.68 o 
  -1   6   7      240.52      232.31      4.81 o 
   0   6   7        8.25       14.11      2.29 o 
   1   6   7      129.73      125.50      4.34 o 
   2   6   7      908.11      907.51     14.23 o 
   3   6   7      329.67      330.79      7.27 o 
   4   6   7      768.58      761.05     14.21 o 
   5   6   7        0.76        1.63      3.00 o 
   6   6   7       62.76       72.02      7.44 o 
  -7   7   7       64.71       59.46      5.95 o 
  -6   7   7      126.11      121.24      7.63 o 
  -5   7   7      345.56      324.74     16.54 o 
  -4   7   7      108.03      117.61      7.62 o 
  -3   7   7      182.29      182.07      6.89 o 
  -2   7   7       10.98       14.14      3.18 o 
  -1   7   7       85.07       92.61      4.49 o 
   0   7   7       56.50       65.17      4.01 o 
   1   7   7      243.61      256.37      6.29 o 
   2   7   7        6.49        3.84      2.37 o 
   3   7   7       25.39       32.33      3.70 o 
   4   7   7        2.60       -1.12      3.00 o 
   5   7   7      235.08      216.13      8.98 o 
  -6   8   7       73.79       54.82      8.45 o 
  -5   8   7        9.08       12.37      5.52 o 
  -4   8   7      251.58      252.28      8.25 o 
  -3   8   7      217.97      178.54      6.94 o 
  -2   8   7     1809.42     1714.26     35.26 o 
  -1   8   7      128.59      121.71      6.96 o 
   0   8   7      223.40      217.70      7.00 o 
   1   8   7        1.32        3.75      3.25 o 
   2   8   7       30.15       28.26      3.76 o 
   3   8   7       87.60      102.63      5.16 o 
   4   8   7       72.71       69.85      5.78 o 
  -4   9   7      102.55       92.13      7.11 o 
  -3   9   7      167.33      171.33      9.09 o 
  -2   9   7        7.92       13.67      6.84 o 
  -1   9   7      158.90      147.73      8.07 o 
   0   9   7        2.64        8.28      4.04 o 
   1   9   7      296.50      312.68     12.46 o 
   2   9   7        5.65        4.92      4.69 o 
  -4  -9   8      343.53      345.97     18.70 o 
  -3  -9   8       10.93       13.13      5.12 o 
  -2  -9   8        5.39        8.73      5.62 o 
  -1  -9   8       23.73       26.11      5.22 o 
   0  -9   8        7.91       12.24      4.05 o 
   1  -9   8        2.29       -0.79      5.30 o 
   2  -9   8      243.59      279.84     13.27 o 
   3  -9   8        7.94       14.50      5.31 o 
  -6  -8   8      206.96      200.22      9.47 o 
  -5  -8   8      113.35      115.95      7.34 o 
  -4  -8   8      258.88      234.94      8.34 o 
  -3  -8   8       28.29       39.12      4.38 o 
  -2  -8   8       33.60       42.48      4.49 o 
  -1  -8   8      365.19      394.08     10.40 o 
   0  -8   8        3.81        7.45      4.22 o 
   1  -8   8       10.69        7.84      3.69 o 
   2  -8   8        5.99       -1.67      3.29 o 
   3  -8   8       71.68       77.29      4.39 o 
   4  -8   8      150.16      139.10      5.23 o 
   5  -8   8      208.92      226.99      7.02 o 
  -7  -7   8        8.44        2.68      7.84 o 
  -6  -7   8      246.53      249.48     10.15 o 
  -5  -7   8       86.74       91.19      5.49 o 
  -4  -7   8      557.15      530.47     12.01 o 
  -3  -7   8      471.74      475.63     11.28 o 
  -2  -7   8      232.62      242.05      7.63 o 
  -1  -7   8      961.56      970.11     17.96 o 
   0  -7   8      291.98      289.07      8.04 o 
   1  -7   8       11.12       12.23      2.46 o 
   2  -7   8      199.78      196.54      7.43 o 
   3  -7   8       73.14       80.11      4.37 o 
   4  -7   8       15.15       17.93      2.97 o 
   5  -7   8      123.27      112.06      4.76 o 
   6  -7   8        2.79        3.35      4.04 o 
  -8  -6   8      100.77      109.79     12.87 o 
  -7  -6   8      112.82      121.74      7.22 o 
  -6  -6   8      254.31      276.25      8.56 o 
  -5  -6   8       16.84       17.36      3.46 o 
  -4  -6   8      234.47      241.16     13.12 o 
  -3  -6   8      285.65      277.79      7.08 o 
  -2  -6   8      148.21      141.56      6.38 o 
  -1  -6   8       13.32       16.17      4.06 o 
   0  -6   8     3489.42     3425.93     34.39 o 
   1  -6   8        2.30        2.46      1.64 o 
   2  -6   8      977.20      938.18     12.77 o 
   3  -6   8      261.50      247.98      5.72 o 
   4  -6   8      205.93      182.26      9.30 o 
   5  -6   8       50.59       53.61      3.76 o 
   6  -6   8       61.58       66.00      6.00 o 
   7  -6   8        2.73       -0.22      5.02 o 
  -9  -5   8      227.29      259.00     18.10 o 
  -8  -5   8       19.01       20.51      8.04 o 
  -7  -5   8      593.44      600.07     13.13 o 
  -6  -5   8      204.53      195.05      6.01 o 
  -5  -5   8      198.69      179.28      7.20 o 
  -4  -5   8      130.59      151.54      4.82 o 
  -3  -5   8      323.67      314.58      7.84 o 
  -2  -5   8      197.93      199.57      6.62 o 
  -1  -5   8      220.52      200.38      3.50 o 
   0  -5   8      632.87      633.27      8.61 o 
   1  -5   8       85.49       81.01      2.70 o 
   2  -5   8       90.82       97.65      2.97 o 
   3  -5   8     1731.57     1628.95     19.22 o 
   4  -5   8        5.83        7.10      2.02 o 
   5  -5   8      563.22      556.87      9.43 o 
   6  -5   8       44.53       36.73      3.87 o 
   7  -5   8       18.51       18.23      3.56 o 
  -9  -4   8       51.69       46.65     10.46 o 
  -8  -4   8       71.60       75.61     10.05 o 
  -7  -4   8      272.33      288.51     11.17 o 
  -6  -4   8      734.49      722.41     12.40 o 
  -5  -4   8        1.10       -1.99      2.02 o 
  -4  -4   8     3173.30     3084.21     48.94 o 
  -3  -4   8      171.35      158.84      4.56 o 
  -2  -4   8       14.28       14.92      1.90 o 
  -1  -4   8     1467.52     1494.93     16.78 o 
   0  -4   8      171.14      175.41      3.45 o 
   1  -4   8       68.46       68.68      2.34 o 
   2  -4   8      989.36      935.40     12.59 o 
   3  -4   8        8.91       10.89      1.86 o 
   4  -4   8       79.75       77.30      4.11 o 
   5  -4   8        4.61        3.45      2.27 o 
   6  -4   8      598.36      606.30     10.16 o 
   7  -4   8       56.66       70.85      4.63 o 
   8  -4   8      292.01      309.68     18.50 o 
  -9  -3   8      456.72      462.91     21.72 o 
  -8  -3   8        8.54       15.28      6.84 o 
  -7  -3   8      152.22      162.88     12.07 o 
  -6  -3   8      126.18      127.86      5.46 o 
  -5  -3   8      305.90      278.24      6.24 o 
  -4  -3   8      330.76      329.99      7.66 o 
  -3  -3   8     1525.84     1458.78     18.34 o 
  -2  -3   8        7.96        5.22      1.11 o 
  -1  -3   8     6102.17     5986.77     62.31 o 
   0  -3   8      232.71      232.55      3.91 o 
   1  -3   8     1177.18     1133.53     14.69 o 
   2  -3   8       18.44       16.38      4.27 o 
   3  -3   8      477.85      489.79      7.73 o 
   4  -3   8       25.45       21.70      2.21 o 
   5  -3   8      260.85      265.04      6.39 o 
   6  -3   8      281.02      275.80      6.77 o 
   7  -3   8       67.31       67.47      4.43 o 
   8  -3   8        1.01       -2.06      5.43 o 
 -10  -2   8      160.91      170.12     14.08 o 
  -9  -2   8       21.16       27.35      8.04 o 
  -8  -2   8      119.58      135.13     11.26 o 
  -7  -2   8        6.65        4.42      5.63 o 
  -6  -2   8      867.87      858.99     20.47 o 
  -5  -2   8      229.52      233.00      5.33 o 
  -4  -2   8     1473.66     1478.47     18.46 o 
  -3  -2   8     1114.07     1130.51     12.80 o 
  -2  -2   8       66.43       66.40      1.90 o 
  -1  -2   8     1251.75     1267.39     14.26 o 
   0  -2   8      255.99      240.98      3.89 o 
   1  -2   8       16.69       16.53      1.41 o 
   2  -2   8     3030.43     2921.54     34.41 o 
   3  -2   8      160.45      149.05      3.80 o 
   4  -2   8      720.98      709.21     10.33 o 
   5  -2   8       39.62       41.16      2.98 o 
   6  -2   8        3.45        4.52      2.82 o 
   7  -2   8       11.78       14.93      4.09 o 
   8  -2   8       80.77       92.05      8.99 o 
 -10  -1   8       82.65       91.29     10.86 o 
  -9  -1   8      480.67      487.44     21.72 o 
  -8  -1   8        2.06       -0.40      5.63 o 
  -7  -1   8      641.92      601.26     23.33 o 
  -6  -1   8       25.85       25.95      5.43 o 
  -5  -1   8      166.50      187.11      3.62 o 
  -4  -1   8       10.34       11.84      1.07 o 
  -3  -1   8       12.35       16.42      1.07 o 
  -2  -1   8      987.11     1031.12     11.02 o 
  -1  -1   8     1024.94     1087.47     11.60 o 
   0  -1   8     1523.54     1466.28     16.30 o 
   1  -1   8        7.34       11.47      1.24 o 
   2  -1   8      283.87      262.29      4.36 o 
   3  -1   8      300.57      282.23      5.14 o 
   4  -1   8       13.60       10.65      1.91 o 
   5  -1   8       99.18       88.90      3.85 o 
   6  -1   8      617.40      616.69     16.84 o 
   7  -1   8       92.90      100.91     17.09 o 
   8  -1   8        1.47        2.18      4.40 o 
 -10   0   8       84.64      102.91     20.11 o 
  -9   0   8      737.87      735.99     28.15 o 
  -8   0   8        0.76        2.01      6.03 o 
  -7   0   8      407.77      412.45     16.49 o 
  -6   0   8     2262.38     2283.67     35.24 o 
  -5   0   8       19.54       17.98      2.21 o 
  -4   0   8     1452.64     1408.00     16.27 o 
  -3   0   8     1130.82     1102.72     11.72 o 
  -2   0   8      221.04      203.35      3.09 o 
  -1   0   8      292.57      264.12      3.70 o 
   0   0   8      196.98      206.76      3.25 o 
   1   0   8       93.91       94.84      2.44 o 
   2   0   8      168.56      164.29      3.75 o 
   3   0   8     1104.60     1046.20     12.45 o 
   4   0   8        6.83        9.54      2.04 o 
   5   0   8      154.28      160.23      9.58 o 
   6   0   8       83.42       88.32      5.63 o 
   7   0   8       90.28       78.87      5.78 o 
   8   0   8      278.62      308.35     11.05 o 
 -10   1   8       17.13       16.07      5.03 o 
  -9   1   8       10.78       11.26      4.35 o 
  -8   1   8       16.00       14.08      4.27 o 
  -7   1   8       58.46       60.80      3.81 o 
  -6   1   8      669.03      652.40     16.13 o 
  -5   1   8       83.53       84.07      3.66 o 
  -4   1   8      197.62      175.45      3.26 o 
  -3   1   8     3580.60     3886.96     42.07 o 
  -2   1   8       71.20       68.52      1.97 o 
  -1   1   8     3201.43     3393.83     33.59 o 
   0   1   8      847.21      789.87      8.84 o 
   1   1   8       52.24       42.63      1.86 o 
   2   1   8     1077.60     1088.07     13.84 o 
   3   1   8        5.33        9.74      3.23 o 
   4   1   8      723.15      669.34     13.59 o 
   5   1   8      473.32      446.84      9.19 o 
   6   1   8      728.73      718.33     17.00 o 
   7   1   8       29.46       40.22      4.83 o 
   8   1   8      331.37      375.75     13.27 o 
 -10   2   8       72.47       72.26      6.64 o 
  -9   2   8      271.64      288.34     15.50 o 
  -8   2   8      125.62      113.65      4.56 o 
  -7   2   8       21.73       16.56      2.65 o 
  -6   2   8      115.56      125.87      5.31 o 
  -5   2   8      392.15      380.80      8.41 o 
  -4   2   8        4.70        6.19      2.00 o 
  -3   2   8     1825.60     1829.96     28.34 o 
  -2   2   8       36.73       35.89      1.24 o 
  -1   2   8     1592.22     1567.08     16.59 o 
   0   2   8      508.68      470.45      5.97 o 
   1   2   8      155.23      158.83      3.99 o 
   2   2   8       44.73       38.13      2.81 o 
   3   2   8      820.15      788.57     14.17 o 
   4   2   8      138.82      137.03      4.71 o 
   5   2   8      306.55      301.35      7.81 o 
   6   2   8       26.60       29.08      4.06 o 
   7   2   8       16.03       16.23      4.12 o 
   8   2   8       35.18       49.24      5.78 o 
  -9   3   8       11.00       14.01      3.77 o 
  -8   3   8       42.99       47.86      3.64 o 
  -7   3   8      136.03      144.13      5.09 o 
  -6   3   8      300.04      293.82      6.60 o 
  -5   3   8       32.02       26.37      2.45 o 
  -4   3   8     1257.10     1274.33     18.11 o 
  -3   3   8       17.30       18.05      2.00 o 
  -2   3   8      284.39      290.22      4.31 o 
  -1   3   8       15.53       17.08      1.19 o 
   0   3   8     3255.69     3295.64     30.89 o 
   1   3   8      485.39      463.96      6.55 o 
   2   3   8     3459.34     3311.82     39.92 o 
   3   3   8     1860.07     1823.70     26.54 o 
   4   3   8     1645.83     1587.63     24.00 o 
   5   3   8       31.70       35.24      3.32 o 
   6   3   8       37.49       47.30      4.10 o 
   7   3   8        1.06        0.56      3.17 o 
   8   3   8       93.15       94.55      5.72 o 
  -9   4   8      210.72      234.51      7.06 o 
  -8   4   8      348.75      332.71     11.64 o 
  -7   4   8      513.64      529.47     10.14 o 
  -6   4   8      273.11      262.83      6.45 o 
  -5   4   8      134.52      128.63      4.34 o 
  -4   4   8      135.24      139.47      4.40 o 
  -3   4   8       59.17       60.89      3.19 o 
  -2   4   8       78.45       71.72      2.21 o 
  -1   4   8      137.89      139.54      3.00 o 
   0   4   8       74.08       66.84      2.40 o 
   1   4   8        8.46        7.91      2.50 o 
   2   4   8      137.35      133.69      4.29 o 
   3   4   8      278.13      270.18      6.18 o 
   4   4   8      115.54      105.07      4.18 o 
   5   4   8      365.47      362.17      8.78 o 
   6   4   8      512.27      542.94     18.20 o 
   7   4   8      275.22      277.88      8.41 o 
  -8   5   8       11.03        7.79      3.37 o 
  -7   5   8       20.64       20.40      3.30 o 
  -6   5   8      489.15      481.55     10.10 o 
  -5   5   8      182.13      179.69      5.34 o 
  -4   5   8      329.63      322.08      6.86 o 
  -3   5   8      552.27      563.27     10.75 o 
  -2   5   8       43.46       41.75      2.96 o 
  -1   5   8      334.18      325.79      5.59 o 
   0   5   8        4.57        4.55      2.00 o 
   1   5   8       68.07       61.00      4.01 o 
   2   5   8      242.80      229.60      5.64 o 
   3   5   8       22.65       26.73      2.78 o 
   4   5   8       65.81       66.83      4.10 o 
   5   5   8      212.95      212.56      6.73 o 
   6   5   8        8.29        2.67      3.29 o 
   7   5   8      231.77      199.90     17.49 o 
  -8   6   8      133.35      154.90     23.33 o 
  -7   6   8        6.41        1.65      3.21 o 
  -6   6   8      241.23      241.83      9.11 o 
  -5   6   8        7.69       12.44      3.37 o 
  -4   6   8        7.78        8.04      3.13 o 
  -3   6   8      156.36      161.78      5.80 o 
  -2   6   8      385.09      387.56      8.86 o 
  -1   6   8      288.99      291.63      8.05 o 
   0   6   8      485.85      516.41      9.21 o 
   1   6   8       69.59       73.60      3.60 o 
   2   6   8      153.40      152.83      5.08 o 
   3   6   8       10.41        5.77      2.90 o 
   4   6   8       48.23       49.64      4.87 o 
   5   6   8      120.07      120.84      5.54 o 
   6   6   8      111.41      126.91     17.90 o 
  -7   7   8       26.16       24.34      8.04 o 
  -6   7   8        1.25       -0.83      3.47 o 
  -5   7   8       17.23       17.02      4.05 o 
  -4   7   8       20.82       11.74      3.67 o 
  -3   7   8      150.73      155.66      6.21 o 
  -2   7   8       49.01       45.96      7.04 o 
  -1   7   8       18.33       16.42      3.95 o 
   0   7   8      115.29      122.29      5.41 o 
   1   7   8      305.00      308.76      7.07 o 
   2   7   8       78.47       82.00      4.05 o 
   3   7   8      563.84      588.58     12.29 o 
   4   7   8       76.15       72.44      7.12 o 
   5   7   8       95.97      104.89     14.88 o 
  -5   8   8        4.89        5.79      5.10 o 
  -4   8   8      140.03      137.14      6.45 o 
  -3   8   8      230.41      207.53      9.45 o 
  -2   8   8      172.51      148.48      7.79 o 
  -1   8   8       73.54       77.48      6.11 o 
   0   8   8       30.18       40.19      4.10 o 
   1   8   8      331.56      314.50     12.61 o 
   2   8   8      138.12      136.72      6.82 o 
   3   8   8       69.86       77.25      5.10 o 
   4   8   8       19.45       13.04      5.03 o 
  -3   9   8       71.30       67.57      9.65 o 
  -2   9   8       10.32        4.71      5.26 o 
  -1   9   8      147.92      148.87     11.26 o 
   0   9   8        5.80        1.80      4.81 o 
   1   9   8       89.96       99.54      5.80 o 
  -4  -9   9      271.21      274.06     11.60 o 
  -3  -9   9       24.07       25.53      4.96 o 
  -2  -9   9      481.35      484.16     12.60 o 
  -1  -9   9      109.95      109.43      6.38 o 
   0  -9   9       33.29       45.86      5.20 o 
   1  -9   9       61.54       60.70      5.56 o 
   2  -9   9       14.90        9.67      4.62 o 
  -6  -8   9       43.95       48.71      6.55 o 
  -5  -8   9      219.86      226.77     10.24 o 
  -4  -8   9       70.54       57.95      5.20 o 
  -3  -8   9      292.41      268.02      9.00 o 
  -2  -8   9       63.50       60.47      5.02 o 
  -1  -8   9       37.27       39.27      4.59 o 
   0  -8   9        5.77        6.71      3.65 o 
   1  -8   9      350.30      360.45     10.15 o 
   2  -8   9      204.56      215.32      9.78 o 
   3  -8   9       69.59       75.13      5.40 o 
   4  -8   9       47.85       57.71      4.15 o 
  -7  -7   9      277.14      278.36     11.11 o 
  -6  -7   9      131.23      130.71      6.55 o 
  -5  -7   9      438.35      455.76     11.35 o 
  -4  -7   9       42.74       34.50      4.24 o 
  -3  -7   9        0.76       -1.31      3.34 o 
  -2  -7   9      442.80      438.76     10.71 o 
  -1  -7   9      137.57      137.73      6.08 o 
   0  -7   9      392.15      387.01     14.72 o 
   1  -7   9       39.21       33.79      4.02 o 
   2  -7   9       14.54       18.24      2.61 o 
   3  -7   9        2.68        2.15      2.45 o 
   4  -7   9       40.07       47.14      4.09 o 
   5  -7   9      144.43      150.82      5.56 o 
  -8  -6   9       60.25       46.25     10.86 o 
  -7  -6   9      147.76      161.65      7.29 o 
  -6  -6   9        1.04        1.29      4.34 o 
  -5  -6   9      429.50      395.19     11.15 o 
  -4  -6   9      420.71      458.20      9.41 o 
  -3  -6   9      273.30      275.58      6.99 o 
  -2  -6   9      485.32      481.99      9.49 o 
  -1  -6   9       24.54       22.02      2.87 o 
   0  -6   9      400.66      411.56      8.90 o 
   1  -6   9      661.08      665.03      8.65 o 
   2  -6   9      642.84      626.20      9.81 o 
   3  -6   9      104.70      106.91      4.14 o 
   4  -6   9      194.67      185.67      5.62 o 
   5  -6   9       22.90       20.55      3.09 o 
   6  -6   9        3.19        7.24      4.06 o 
  -8  -5   9       35.45       50.27      9.65 o 
  -7  -5   9      299.94      295.07     12.22 o 
  -6  -5   9       23.98       27.45      3.24 o 
  -5  -5   9      684.66      658.99     11.90 o 
  -4  -5   9        6.32        6.16      2.44 o 
  -3  -5   9      198.53      181.87      5.34 o 
  -2  -5   9      699.21      704.00     11.97 o 
  -1  -5   9       99.72      106.80      3.55 o 
   0  -5   9       87.07       90.13      2.76 o 
   1  -5   9      938.13      904.14     10.63 o 
   2  -5   9       53.07       48.15      2.42 o 
   3  -5   9       11.92       11.93      2.05 o 
   4  -5   9      134.38      126.93      4.25 o 
   5  -5   9      124.04      119.02      4.37 o 
   6  -5   9      110.80      115.79      4.74 o 
   7  -5   9       13.86        2.41      8.45 o 
  -9  -4   9        3.45        6.43      8.04 o 
  -8  -4   9      546.80      565.06     25.34 o 
  -7  -4   9       85.92      101.75     10.86 o 
  -6  -4   9       72.08       72.05      3.77 o 
  -5  -4   9       35.60       48.31      3.21 o 
  -4  -4   9     1028.34      979.57     15.34 o 
  -3  -4   9       26.34       27.71      2.55 o 
  -2  -4   9      657.13      662.44      9.66 o 
  -1  -4   9     1240.95     1199.28     14.03 o 
   0  -4   9      362.60      370.87      5.67 o 
   1  -4   9      265.39      278.94      4.83 o 
   2  -4   9     1963.28     1923.77     23.78 o 
   3  -4   9      224.98      194.98      4.63 o 
   4  -4   9      524.90      540.96      8.93 o 
   5  -4   9        1.39        2.48      2.40 o 
   6  -4   9      206.94      210.10     10.96 o 
   7  -4   9        2.91        4.54      3.50 o 
  -9  -3   9        8.82       12.87      8.04 o 
  -8  -3   9      217.21      216.77     15.28 o 
  -7  -3   9     1571.42     1540.35     48.26 o 
  -6  -3   9       77.30       77.99      4.73 o 
  -5  -3   9     1446.92     1529.17     22.23 o 
  -4  -3   9      279.19      273.74      6.01 o 
  -3  -3   9      404.41      444.21      6.91 o 
  -2  -3   9       16.60       18.29      1.37 o 
  -1  -3   9      764.04      738.14      9.33 o 
   0  -3   9      105.25      110.09      3.58 o 
   1  -3   9     1438.03     1416.52     16.29 o 
   2  -3   9      343.10      340.69      5.50 o 
   3  -3   9       10.68       17.57      2.08 o 
   4  -3   9       77.96       82.47      3.27 o 
   5  -3   9      371.33      334.69      7.36 o 
   6  -3   9      125.82      120.78      5.64 o 
   7  -3   9      374.73      372.01      9.46 o 
   8  -3   9       97.09      102.30      7.83 o 
  -9  -2   9      169.92      175.75     13.67 o 
  -8  -2   9      322.94      291.18     16.49 o 
  -7  -2   9     1162.28     1139.78     37.80 o 
  -6  -2   9      159.03      174.73     19.51 o 
  -5  -2   9     1443.87     1435.31     25.31 o 
  -4  -2   9     1262.40     1262.35     16.23 o 
  -3  -2   9       29.30       29.30      1.42 o 
  -2  -2   9     4561.36     4547.78     47.69 o 
  -1  -2   9      480.72      482.30      6.45 o 
   0  -2   9      306.97      272.81      4.37 o 
   1  -2   9      527.86      557.85      7.44 o 
   2  -2   9        9.87       10.41      1.58 o 
   3  -2   9       11.53       14.29      1.90 o 
   4  -2   9      142.03      139.56      6.56 o 
   5  -2   9      190.58      209.27      6.11 o 
   6  -2   9      136.49      144.96      6.02 o 
   7  -2   9        1.58        1.84      3.42 o 
   8  -2   9        5.43       18.90      7.24 o 
 -10  -1   9      241.33      246.54     16.89 o 
  -9  -1   9      124.53      143.58     12.47 o 
  -8  -1   9      201.65      178.57     12.87 o 
  -7  -1   9      153.72      150.01     11.66 o 
  -6  -1   9      151.83      145.99     10.46 o 
  -5  -1   9      153.11      152.96      4.38 o 
  -4  -1   9     2498.01     2547.22     25.76 o 
  -3  -1   9      270.51      290.19      4.10 o 
  -2  -1   9     1580.15     1583.30     16.49 o 
  -1  -1   9      915.82      926.60     10.90 o 
   0  -1   9        2.02        2.08      1.42 o 
   1  -1   9     1615.57     1544.31     17.43 o 
   2  -1   9     1046.20     1035.98     12.39 o 
   3  -1   9      177.39      164.22      3.70 o 
   4  -1   9      417.47      428.92      9.46 o 
   5  -1   9        4.13        4.55      2.52 o 
   6  -1   9       10.04        8.45      3.21 o 
   7  -1   9        6.46        4.75      4.24 o 
   8  -1   9      108.60      126.69     10.46 o 
 -10   0   9        2.72        7.24      8.04 o 
  -9   0   9        1.41       10.05      7.64 o 
  -8   0   9      299.64      272.28     15.68 o 
  -7   0   9      775.21      705.42     25.74 o 
  -6   0   9      277.15      279.07     11.67 o 
  -5   0   9     1619.19     1690.82     50.32 o 
  -4   0   9      141.51      153.26      3.14 o 
  -3   0   9      171.57      165.60      3.58 o 
  -2   0   9      504.33      518.83      6.23 o 
  -1   0   9     1469.03     1438.50     15.10 o 
   0   0   9        1.91        1.25      1.08 o 
   1   0   9     1143.27     1100.75     12.83 o 
   2   0   9      199.66      191.89      6.03 o 
   3   0   9        7.03        7.87      1.74 o 
   4   0   9      508.67      466.19      7.85 o 
   5   0   9      486.12      441.63     11.24 o 
   6   0   9      213.94      248.35      8.93 o 
   7   0   9      268.38      292.45     10.66 o 
   8   0   9      167.78      180.83     10.66 o 
  -9   1   9        0.75        2.44      4.52 o 
  -8   1   9      798.14      781.43     28.55 o 
  -7   1   9      118.02      119.29      5.44 o 
  -6   1   9        4.26        4.23      2.35 o 
  -5   1   9       19.91       14.89      2.53 o 
  -4   1   9      470.58      459.91      9.14 o 
  -3   1   9        6.07        5.20      1.15 o 
  -2   1   9     1669.56     1756.40     19.94 o 
  -1   1   9       38.47       45.43      1.61 o 
   0   1   9       10.21        8.78      1.29 o 
   1   1   9      444.19      507.36     10.64 o 
   2   1   9     1399.12     1370.27     19.74 o 
   3   1   9       32.12       34.01      2.23 o 
   4   1   9       49.27       47.70      3.64 o 
   5   1   9      773.08      767.98     13.69 o 
   6   1   9       65.79       57.26      6.23 o 
   7   1   9        2.66        3.72      4.12 o 
   8   1   9      297.51      338.07     16.29 o 
  -9   2   9        4.77        4.40      4.42 o 
  -8   2   9        3.55        4.54      2.66 o 
  -7   2   9     1800.78     1714.16     24.38 o 
  -6   2   9      210.85      207.75      6.40 o 
  -5   2   9     2944.84     2949.51     44.93 o 
  -4   2   9      540.51      516.19     14.55 o 
  -3   2   9       72.00       70.47      2.47 o 
  -2   2   9      212.86      200.21      2.98 o 
  -1   2   9      449.87      439.93      5.78 o 
   0   2   9        2.52        2.90      1.18 o 
   1   2   9      819.90      779.61     11.02 o 
   2   2   9        7.25       11.07      1.73 o 
   3   2   9        0.06        1.16      2.00 o 
   4   2   9      261.87      241.86     10.62 o 
   5   2   9      182.20      173.04      7.33 o 
   6   2   9      173.44      162.33      7.50 o 
   7   2   9      155.34      173.98      8.39 o 
   8   2   9       16.27       18.88      6.23 o 
  -9   3   9        5.13        2.43      3.28 o 
  -8   3   9       13.82        8.27      2.98 o 
  -7   3   9      235.52      221.02      6.85 o 
  -6   3   9        3.62        4.82      3.02 o 
  -5   3   9       66.63       67.48      3.68 o 
  -4   3   9     2450.34     2458.87     32.82 o 
  -3   3   9      711.39      699.51     10.93 o 
  -2   3   9     3862.77     3922.46     45.82 o 
  -1   3   9      640.50      619.96      6.83 o 
   0   3   9       18.79       33.67      1.36 o 
   1   3   9      771.80      774.27     11.24 o 
   2   3   9      145.74      148.16      4.53 o 
   3   3   9      207.09      199.85      5.55 o 
   4   3   9     1043.74     1017.70     16.82 o 
   5   3   9       85.46       91.22      5.54 o 
   6   3   9      104.39      108.08      5.31 o 
   7   3   9       12.35        8.88      3.79 o 
  -9   4   9      338.34      374.57      9.23 o 
  -8   4   9        2.46       -1.94      4.04 o 
  -7   4   9      186.18      186.49      5.90 o 
  -6   4   9       67.18       68.80      3.87 o 
  -5   4   9       51.38       50.41      3.25 o 
  -4   4   9      857.61      833.08     13.04 o 
  -3   4   9        8.59        8.72      2.11 o 
  -2   4   9       19.54       19.30      2.05 o 
  -1   4   9      216.78      217.66      4.17 o 
   0   4   9      657.25      644.07     10.48 o 
   1   4   9      393.21      360.96      7.04 o 
   2   4   9      499.02      477.45      8.82 o 
   3   4   9       11.69       11.62      2.41 o 
   4   4   9      102.67      108.99      5.21 o 
   5   4   9       14.54       19.07      3.32 o 
   6   4   9        3.97        2.41      3.18 o 
   7   4   9        3.52        6.07      3.67 o 
  -8   5   9      325.94      334.16      8.46 o 
  -7   5   9      334.17      335.27      7.96 o 
  -6   5   9      194.46      197.04      7.78 o 
  -5   5   9      432.48      435.27      8.66 o 
  -4   5   9       61.79       60.22      5.31 o 
  -3   5   9       49.79       53.15      3.03 o 
  -2   5   9      212.05      218.68      6.79 o 
  -1   5   9      880.31      852.60     17.54 o 
   0   5   9        1.34        3.34      2.04 o 
   1   5   9      441.06      408.26      7.85 o 
   2   5   9      291.61      292.76      6.75 o 
   3   5   9        3.01        6.45      2.38 o 
   4   5   9       97.30      104.77      6.31 o 
   5   5   9      165.29      171.63      6.64 o 
   6   5   9        6.77        2.87      3.47 o 
  -7   6   9      109.51      116.84      5.48 o 
  -6   6   9       14.70       10.10      3.03 o 
  -5   6   9      143.98      141.23      5.17 o 
  -4   6   9      563.91      562.78     11.93 o 
  -3   6   9      236.69      225.46      6.84 o 
  -2   6   9      266.57      269.84      9.66 o 
  -1   6   9        6.52       -0.43      3.55 o 
   0   6   9       10.82       15.78      2.96 o 
   1   6   9        2.74        3.32      2.41 o 
   2   6   9       60.75       61.45      4.59 o 
   3   6   9        2.90        1.77      3.19 o 
   4   6   9        5.19        4.29      3.25 o 
   5   6   9       54.82       53.92      5.03 o 
  -6   7   9        4.27       -4.27      4.52 o 
  -5   7   9       58.62       61.69      4.96 o 
  -4   7   9       58.37       62.23      4.73 o 
  -3   7   9       60.39       62.57      5.78 o 
  -2   7   9       36.77       37.04      5.12 o 
  -1   7   9      532.39      553.08     14.71 o 
   0   7   9       17.14       12.61      3.37 o 
   1   7   9      498.10      492.06     10.73 o 
   2   7   9       11.55       16.92      3.48 o 
   3   7   9       61.55       64.61      4.54 o 
   4   7   9      131.85      139.85      7.04 o 
  -5   8   9       50.01       54.49      6.26 o 
  -4   8   9       53.39       64.35     21.92 o 
  -3   8   9      110.36      123.91      7.66 o 
  -2   8   9       36.35       41.75      5.95 o 
  -1   8   9      121.12      119.27      7.38 o 
   0   8   9        5.29       10.46      4.83 o 
   1   8   9        2.43        3.65      3.39 o 
   2   8   9      179.29      181.82      7.19 o 
   3   8   9        1.31        3.34      3.66 o 
  -1   9   9       15.95       11.47      5.67 o 
  -3  -9  10      123.64      116.95      6.91 o 
  -2  -9  10       11.58       10.81      4.62 o 
  -1  -9  10       35.28       30.62      4.97 o 
   0  -9  10      364.32      364.90     10.95 o 
   1  -9  10        1.39        7.51      4.29 o 
  -5  -8  10        2.01        2.87      4.73 o 
  -4  -8  10       28.05       20.31      4.61 o 
  -3  -8  10      264.43      301.99     12.41 o 
  -2  -8  10      217.37      235.27      9.86 o 
  -1  -8  10      393.38      397.15     10.89 o 
   0  -8  10      325.24      352.13     10.17 o 
   1  -8  10       26.55       26.21      4.65 o 
   2  -8  10        6.06        8.59      4.02 o 
   3  -8  10      127.16      137.68      6.68 o 
  -6  -7  10      110.58      111.21      6.36 o 
  -5  -7  10      332.93      347.77      9.93 o 
  -4  -7  10      123.10      128.40      6.33 o 
  -3  -7  10      478.05      475.78     12.51 o 
  -2  -7  10       54.72       52.77      4.67 o 
  -1  -7  10       14.76       12.42      3.71 o 
   0  -7  10       72.95       75.01      5.26 o 
   1  -7  10      321.45      337.08      9.28 o 
   2  -7  10      142.46      145.08      4.99 o 
   3  -7  10      169.20      170.21      7.87 o 
   4  -7  10        0.62       -0.30      2.89 o 
   5  -7  10       25.81       30.82      3.77 o 
  -7  -6  10       83.51       82.86      8.19 o 
  -6  -6  10      597.63      591.36     16.44 o 
  -5  -6  10        9.32       11.60      3.66 o 
  -4  -6  10      359.55      309.74     15.56 o 
  -3  -6  10      321.90      332.63      9.05 o 
  -2  -6  10       12.58       20.67      2.95 o 
  -1  -6  10      224.54      229.81      6.38 o 
   0  -6  10      368.73      359.98     14.78 o 
   1  -6  10       45.82       48.00      3.01 o 
   2  -6  10        4.35        8.18      2.47 o 
   3  -6  10       22.69       26.08      3.37 o 
   4  -6  10      640.01      604.78     11.71 o 
   5  -6  10       29.65       35.49      3.70 o 
   6  -6  10      152.25      157.04      7.40 o 
  -8  -5  10       22.61        8.04      9.25 o 
  -7  -5  10        3.65        2.79      5.26 o 
  -6  -5  10      327.73      334.43      8.01 o 
  -5  -5  10      728.68      703.46     12.65 o 
  -4  -5  10      126.22      133.83      4.93 o 
  -3  -5  10     2115.84     2088.65     29.77 o 
  -2  -5  10       38.38       33.34      3.48 o 
  -1  -5  10     1090.55     1033.64     16.28 o 
   0  -5  10       33.20       32.30      2.07 o 
   1  -5  10        2.19        1.11      1.67 o 
   2  -5  10       57.55       53.71      2.73 o 
   3  -5  10      258.94      259.07      5.84 o 
   4  -5  10       24.93       26.47      2.85 o 
   5  -5  10       61.34       53.06      3.63 o 
   6  -5  10        8.24        4.64      2.98 o 
  -8  -4  10      239.97      255.38     16.89 o 
  -7  -4  10       48.24       53.07      6.96 o 
  -6  -4  10      380.34      385.09     10.48 o 
  -5  -4  10      122.24      145.49      5.03 o 
  -4  -4  10      184.76      200.93      5.47 o 
  -3  -4  10      322.33      328.49      7.16 o 
  -2  -4  10      502.92      521.15      9.49 o 
  -1  -4  10      756.92      740.06      9.45 o 
   0  -4  10     6217.12     6083.88     63.88 o 
   1  -4  10      672.06      660.23      8.94 o 
   2  -4  10      730.99      730.07      9.79 o 
   3  -4  10      485.05      429.97      7.56 o 
   4  -4  10       30.52       24.85      2.87 o 
   5  -4  10       23.60       22.24      3.14 o 
   6  -4  10       83.76       88.38      4.85 o 
   7  -4  10      204.36      223.50     11.66 o 
  -9  -3  10      315.88      292.38     18.10 o 
  -8  -3  10       31.14       35.39      9.25 o 
  -7  -3  10      705.25      674.86     26.95 o 
  -6  -3  10      149.81      139.25     14.28 o 
  -5  -3  10       46.84       38.04      4.79 o 
  -4  -3  10       96.14       78.07      3.38 o 
  -3  -3  10      651.95      678.02     11.29 o 
  -2  -3  10      152.71      154.59      3.63 o 
  -1  -3  10      210.09      189.28      3.73 o 
   0  -3  10     1279.66     1257.53     14.73 o 
   1  -3  10      142.41      138.30      3.42 o 
   2  -3  10       60.34       58.26      2.47 o 
   3  -3  10     1555.29     1452.62     19.24 o 
   4  -3  10      269.41      261.50      6.27 o 
   5  -3  10      545.07      558.27     11.95 o 
   6  -3  10       37.00       34.30      4.13 o 
   7  -3  10        0.21       -1.72      3.85 o 
  -9  -2  10      178.86      158.06     14.48 o 
  -8  -2  10       76.50       75.21     10.05 o 
  -7  -2  10       23.24       17.70      7.24 o 
  -6  -2  10      177.95      184.34     15.48 o 
  -5  -2  10      979.87      966.83     18.56 o 
  -4  -2  10     1142.97     1170.80     15.38 o 
  -3  -2  10      456.65      440.82      6.09 o 
  -2  -2  10      366.97      359.62      5.28 o 
  -1  -2  10       10.51       10.97      1.41 o 
   0  -2  10      401.24      388.83      5.76 o 
   1  -2  10     1680.00     1642.93     18.66 o 
   2  -2  10      425.64      380.27      6.00 o 
   3  -2  10      575.01      620.95      9.25 o 
   4  -2  10       28.39       21.74      2.82 o 
   5  -2  10        0.51       -1.15      2.93 o 
   6  -2  10      220.70      249.79     10.51 o 
   7  -2  10       30.63       27.99      4.80 o 
  -9  -1  10      212.67      201.09     14.88 o 
  -8  -1  10      567.33      555.41     24.13 o 
  -7  -1  10       34.60       37.40      8.04 o 
  -6  -1  10      593.64      587.58     22.92 o 
  -5  -1  10      398.69      389.88      9.52 o 
  -4  -1  10       66.66       82.21      2.87 o 
  -3  -1  10      392.09      387.26      5.20 o 
  -2  -1  10     1155.06     1146.13     13.31 o 
  -1  -1  10      979.60      943.07     11.27 o 
   0  -1  10     1749.98     1728.44     19.37 o 
   1  -1  10       64.03       61.80      2.26 o 
   2  -1  10        6.37        9.51      1.65 o 
   3  -1  10      142.48      141.91      3.58 o 
   4  -1  10      533.39      509.11      8.60 o 
   5  -1  10        5.38        5.43      2.82 o 
   6  -1  10      369.66      361.33      9.68 o 
   7  -1  10       18.02       27.12      5.10 o 
  -9   0  10       77.73       76.41     10.46 o 
  -8   0  10       25.80       19.30      6.84 o 
  -7   0  10        8.50        7.24      6.03 o 
  -6   0  10      422.87      416.17     11.85 o 
  -5   0  10      854.52      856.87     14.96 o 
  -4   0  10       45.30       51.94      2.79 o 
  -3   0  10     1995.75     1988.62     22.56 o 
  -2   0  10      598.94      610.03      7.28 o 
  -1   0  10      101.57       98.22      3.21 o 
   0   0  10      809.47      813.31     10.01 o 
   1   0  10      672.50      644.53      8.40 o 
   2   0  10      819.09      812.93     10.43 o 
   3   0  10      462.66      453.90      7.66 o 
   4   0  10      114.31      100.18      3.62 o 
   5   0  10       46.14       47.87      4.52 o 
   6   0  10      118.33      132.00      7.84 o 
   7   0  10      131.03      118.67      7.38 o 
  -9   1  10      281.70      294.97     11.33 o 
  -8   1  10      304.73      291.98     16.09 o 
  -7   1  10      253.88      244.78      7.13 o 
  -6   1  10       79.20       78.76      4.13 o 
  -5   1  10        7.62        7.48      2.88 o 
  -4   1  10        0.71        3.19      2.13 o 
  -3   1  10        8.38        8.43      1.63 o 
  -2   1  10     1135.31     1152.08     13.84 o 
  -1   1  10       50.92       51.14      1.84 o 
   0   1  10     3352.80     3324.67     35.55 o 
   1   1  10      391.91      377.26      5.68 o 
   2   1  10      128.01      126.12      4.24 o 
   3   1  10      341.67      342.46      6.57 o 
   4   1  10      166.81      162.63      5.32 o 
   5   1  10        0.56        1.81      3.41 o 
   6   1  10      252.35      293.13     16.89 o 
   7   1  10        4.10        0.93      4.40 o 
  -9   2  10      407.30      417.65     13.61 o 
  -8   2  10      152.72      149.17      5.47 o 
  -7   2  10      298.45      282.08      7.84 o 
  -6   2  10      852.00      830.74     15.49 o 
  -5   2  10      163.17      161.00      7.05 o 
  -4   2  10      105.39      110.92      4.64 o 
  -3   2  10     1127.06     1107.72     20.83 o 
  -2   2  10       14.69       13.96      1.47 o 
  -1   2  10        8.82        6.36      1.30 o 
   0   2  10      149.70      154.84      3.40 o 
   1   2  10      273.83      264.21      8.00 o 
   2   2  10      277.44      270.24      9.21 o 
   3   2  10     1609.89     1541.64     30.36 o 
   4   2  10      583.02      583.05     12.63 o 
   5   2  10      439.45      440.03     12.31 o 
   6   2  10       78.29       92.44      6.47 o 
   7   2  10       16.17       16.71      4.69 o 
  -9   3  10        9.74        5.91      3.28 o 
  -8   3  10        3.13        8.00      3.09 o 
  -7   3  10      115.73      115.70      4.91 o 
  -6   3  10       62.14       63.38      3.66 o 
  -5   3  10      310.43      289.09      6.55 o 
  -4   3  10      182.79      155.44      4.76 o 
  -3   3  10      797.61      831.92     12.69 o 
  -2   3  10       14.58       13.68      1.96 o 
  -1   3  10      126.30      141.52      2.84 o 
   0   3  10       33.32       33.57      1.95 o 
   1   3  10      239.33      232.85      5.01 o 
   2   3  10       23.59       20.06      2.61 o 
   3   3  10        2.67        0.50      2.35 o 
   4   3  10      651.86      619.34     20.91 o 
   5   3  10        0.04       -0.73      3.83 o 
   6   3  10      215.60      225.20      9.09 o 
   7   3  10      414.18      454.73     12.20 o 
  -8   4  10      112.95      110.39      5.09 o 
  -7   4  10        6.23        6.65      3.19 o 
  -6   4  10      222.47      230.99      6.40 o 
  -5   4  10      307.13      307.19      7.02 o 
  -4   4  10        0.12       -0.08      2.15 o 
  -3   4  10      278.54      282.92      7.13 o 
  -2   4  10      390.62      402.31      7.30 o 
  -1   4  10      207.44      195.69      5.49 o 
   0   4  10      636.81      624.10     10.28 o 
   1   4  10       80.34       64.45      3.89 o 
   2   4  10        4.36        2.40      1.95 o 
   3   4  10      117.50      115.08      6.55 o 
   4   4  10        2.68        0.35      3.33 o 
   5   4  10        4.69        3.14      3.23 o 
   6   4  10        3.09        2.68      3.48 o 
  -8   5  10       34.11       41.25      5.55 o 
  -7   5  10        4.04        2.97      3.60 o 
  -6   5  10       14.14       12.43      3.31 o 
  -5   5  10      393.04      378.09      8.12 o 
  -4   5  10       41.84       42.36      3.22 o 
  -3   5  10      103.73      101.43      4.05 o 
  -2   5  10      152.97      158.21      5.32 o 
  -1   5  10      238.40      245.66      9.05 o 
   0   5  10      587.08      612.87     12.22 o 
   1   5  10      822.01      848.26     13.57 o 
   2   5  10      145.09      129.93      5.41 o 
   3   5  10     1530.68     1497.05     24.63 o 
   4   5  10      122.34      106.82      5.33 o 
   5   5  10       67.72       69.76      5.10 o 
   6   5  10       13.66       12.45      3.93 o 
  -7   6  10       14.88       10.23      4.60 o 
  -6   6  10       97.19      104.36      6.85 o 
  -5   6  10        4.31        2.44      2.89 o 
  -4   6  10       16.15       14.24      3.37 o 
  -3   6  10       58.16       50.13      4.02 o 
  -2   6  10       53.88       55.59      5.26 o 
  -1   6  10       32.12       33.68      5.43 o 
   0   6  10       20.95       25.94      3.39 o 
   1   6  10        5.02        4.99      2.92 o 
   2   6  10      280.90      273.61      6.90 o 
   3   6  10       11.48       17.10      4.60 o 
   4   6  10      419.78      437.52     13.57 o 
   5   6  10       25.11       23.33      4.18 o 
  -6   7  10       88.12       99.81      7.11 o 
  -5   7  10      203.08      199.90      7.67 o 
  -4   7  10       15.37       12.01      4.97 o 
  -3   7  10      499.07      491.72     14.47 o 
  -2   7  10        2.07        3.08      4.12 o 
  -1   7  10      103.64      103.79      8.04 o 
   0   7  10       11.81        7.25      4.40 o 
   1   7  10       69.86       75.68      4.87 o 
   2   7  10        2.94        3.45      4.32 o 
   3   7  10       64.88       71.24      5.79 o 
   4   7  10       15.33       14.01      4.07 o 
  -4   8  10       46.18       43.03      8.45 o 
  -3   8  10       55.02       43.17      6.24 o 
  -2   8  10       42.02       33.65     12.27 o 
  -1   8  10       11.09       12.86      5.10 o 
   0   8  10      200.46      218.86      9.62 o 
   1   8  10       17.62       22.23      5.26 o 
   2   8  10       53.35       57.42      5.03 o 
  -1  -9  11       42.51       43.46      6.38 o 
  -4  -8  11      231.93      253.34      9.26 o 
  -3  -8  11        5.53        6.99      4.21 o 
  -2  -8  11       94.69      100.27      7.05 o 
  -1  -8  11       30.10       38.69      5.09 o 
   0  -8  11       53.51       49.52      7.97 o 
   1  -8  11       23.70       27.31      4.72 o 
   2  -8  11      280.24      280.99     13.02 o 
   3  -8  11        0.64       -1.39      5.83 o 
  -6  -7  11       29.33       36.14      7.03 o 
  -5  -7  11       87.04       80.60      8.38 o 
  -4  -7  11      272.97      275.44      9.10 o 
  -3  -7  11      154.66      161.23      7.22 o 
  -2  -7  11      183.49      194.65      7.50 o 
  -1  -7  11      786.18      787.69     16.14 o 
   0  -7  11        0.58       -0.30      3.42 o 
   1  -7  11      204.89      208.75      7.74 o 
   2  -7  11       54.12       53.75      4.83 o 
   3  -7  11        1.87        1.09      2.61 o 
   4  -7  11       59.20       60.71      4.12 o 
  -7  -6  11       31.76       23.13      6.54 o 
  -6  -6  11       14.89       13.26      4.14 o 
  -5  -6  11       43.72       43.49      4.43 o 
  -4  -6  11      297.94      317.12      9.81 o 
  -3  -6  11        3.45       -1.19      3.22 o 
  -2  -6  11       91.96       95.39      5.26 o 
  -1  -6  11      220.93      232.55     10.69 o 
   0  -6  11        4.25        1.67      3.52 o 
   1  -6  11       76.34       73.00      4.24 o 
   2  -6  11      635.01      641.60     13.61 o 
   3  -6  11        1.95        0.76      2.36 o 
   4  -6  11      154.90      177.48      7.07 o 
   5  -6  11        1.70        3.96      3.39 o 
  -8  -5  11       29.47       23.73     10.46 o 
  -7  -5  11      503.30      480.49     16.49 o 
  -6  -5  11      150.87      156.62     18.70 o 
  -5  -5  11      454.82      497.20     10.10 o 
  -4  -5  11      163.10      143.46      5.24 o 
  -3  -5  11      199.90      191.41     12.02 o 
  -2  -5  11       79.40       77.17      3.92 o 
  -1  -5  11      451.05      444.66     14.11 o 
   0  -5  11       12.26        7.14      2.16 o 
   1  -5  11        8.26       13.44      2.22 o 
   2  -5  11       28.98       33.82      2.69 o 
   3  -5  11        9.85       16.71      2.69 o 
   4  -5  11        2.10        0.96      2.57 o 
   5  -5  11      402.91      411.10      9.94 o 
   6  -5  11        5.93        8.01      5.12 o 
  -8  -4  11       17.25       25.34      9.65 o 
  -7  -4  11      212.02      197.68     10.66 o 
  -6  -4  11      381.35      347.40     29.76 o 
  -5  -4  11      207.94      171.30      6.91 o 
  -4  -4  11      995.57     1084.46     17.06 o 
  -3  -4  11        5.66        2.89      2.34 o 
  -2  -4  11      905.69      936.21     15.05 o 
  -1  -4  11       37.50       34.13      2.45 o 
   0  -4  11      152.84      151.75      3.71 o 
   1  -4  11       83.29       79.54      2.86 o 
   2  -4  11      567.04      577.48      8.48 o 
   3  -4  11      316.11      293.38      6.13 o 
   4  -4  11      128.73      126.41      5.07 o 
   5  -4  11       54.71       58.45      5.75 o 
   6  -4  11       26.95       35.62      4.23 o 
  -9  -3  11        2.18       -1.61      8.04 o 
  -8  -3  11      140.35      121.86     12.87 o 
  -7  -3  11      423.17      417.86     21.32 o 
  -6  -3  11     1019.76      937.76     23.74 o 
  -5  -3  11      506.28      511.26     12.15 o 
  -4  -3  11      498.05      521.07     17.88 o 
  -3  -3  11      572.93      519.23      9.48 o 
  -2  -3  11      495.69      485.49      8.76 o 
  -1  -3  11      130.76      125.50      3.21 o 
   0  -3  11       40.08       38.70      2.12 o 
   1  -3  11      492.64      465.22      6.98 o 
   2  -3  11       18.35       24.01      2.31 o 
   3  -3  11       29.33       32.31      2.43 o 
   4  -3  11        3.60        4.73      3.43 o 
   5  -3  11       36.61       30.60      4.01 o 
   6  -3  11       45.04       40.69      4.46 o 
   7  -3  11       13.97        5.23      5.43 o 
  -9  -2  11      209.24      202.30     16.09 o 
  -8  -2  11      141.96      140.76     12.87 o 
  -7  -2  11      350.52      357.54     18.90 o 
  -6  -2  11        4.50        5.95      7.04 o 
  -5  -2  11       47.05       37.75      5.12 o 
  -4  -2  11      413.34      382.00      9.58 o 
  -3  -2  11     1161.89     1193.41     13.99 o 
  -2  -2  11       59.22       57.28      2.14 o 
  -1  -2  11     3290.97     3245.17     34.94 o 
   0  -2  11     1137.71     1147.92     13.75 o 
   1  -2  11       99.96      106.29      3.14 o 
   2  -2  11     1582.84     1443.66     17.90 o 
   3  -2  11       16.81       22.98      2.38 o 
   4  -2  11       82.10       76.69      5.22 o 
   5  -2  11      146.15      149.44      6.14 o 
   6  -2  11        0.18       -1.73      4.52 o 
   7  -2  11       43.21       58.52     14.08 o 
  -9  -1  11        7.64        9.65      8.04 o 
  -8  -1  11       98.48       90.89     11.26 o 
  -7  -1  11      758.47      725.53     27.75 o 
  -6  -1  11       36.63       44.24      7.64 o 
  -5  -1  11      139.59      152.79      7.88 o 
  -4  -1  11      607.33      640.21      9.44 o 
  -3  -1  11        3.86        4.83      1.57 o 
  -2  -1  11       25.85       29.53      1.74 o 
  -1  -1  11      457.31      458.79      6.54 o 
   0  -1  11       39.61       38.15      2.17 o 
   1  -1  11       80.81       86.02      2.82 o 
   2  -1  11      491.71      449.59      6.87 o 
   3  -1  11      170.62      158.88      4.55 o 
   4  -1  11       63.81       69.73      3.75 o 
   5  -1  11      151.40      134.30      5.70 o 
   6  -1  11      295.27      289.12     11.84 o 
   7  -1  11      162.10      170.93     11.66 o 
  -9   0  11      307.19      313.30     18.50 o 
  -8   0  11        2.04        2.01      6.43 o 
  -7   0  11      506.67      507.15     21.72 o 
  -6   0  11      286.72      279.92      9.65 o 
  -5   0  11      312.76      336.63      7.14 o 
  -4   0  11      872.72      887.11     13.73 o 
  -3   0  11      807.68      807.85     11.32 o 
  -2   0  11      994.04     1022.17     12.24 o 
  -1   0  11      945.14      905.23     11.14 o 
   0   0  11        6.77        7.78      1.58 o 
   1   0  11       63.68       59.60      2.39 o 
   2   0  11        6.54        8.35      2.01 o 
   3   0  11       45.72       48.74      2.87 o 
   4   0  11        2.65        3.60      2.35 o 
   5   0  11      291.31      317.48     10.48 o 
   6   0  11        2.90        1.41      3.70 o 
   7   0  11      101.42      114.22     10.46 o 
  -9   1  11        8.52        6.84      7.24 o 
  -8   1  11       12.33       21.72      8.04 o 
  -7   1  11       16.65       20.54      4.40 o 
  -6   1  11      954.53      955.06     17.14 o 
  -5   1  11       77.43       87.61      4.54 o 
  -4   1  11     1709.37     1761.38     24.68 o 
  -3   1  11      295.34      285.56      6.18 o 
  -2   1  11      534.26      523.73      8.16 o 
  -1   1  11      749.83      760.87     10.76 o 
   0   1  11        7.55        9.61      1.57 o 
   1   1  11       44.22       39.05      2.65 o 
   2   1  11      783.77      771.57     19.68 o 
   3   1  11        8.57        7.78      2.15 o 
   4   1  11      100.63      104.29      9.05 o 
   5   1  11       11.44       10.05      3.98 o 
   6   1  11       28.02       33.48      5.10 o 
   7   1  11       24.88       25.74      7.64 o 
  -9   2  11       14.69       10.41      5.21 o 
  -8   2  11        9.57        8.59      4.01 o 
  -7   2  11      268.50      277.75      8.01 o 
  -6   2  11      152.33      145.28      5.74 o 
  -5   2  11      299.18      305.84      9.34 o 
  -4   2  11        7.50        5.60      2.59 o 
  -3   2  11      900.19      902.17     21.16 o 
  -2   2  11      136.21      138.72      3.75 o 
  -1   2  11     1159.51     1149.24     14.00 o 
   0   2  11      470.22      455.36      7.61 o 
   1   2  11      576.15      540.33      8.72 o 
   2   2  11      181.33      173.16      5.57 o 
   3   2  11      160.26      156.64      5.44 o 
   4   2  11        2.04        7.22      3.26 o 
   5   2  11       19.82       25.39      4.69 o 
   6   2  11        7.29       11.86      4.55 o 
   7   2  11      103.42      120.25     10.86 o 
  -8   3  11      631.70      671.02     18.69 o 
  -7   3  11        4.39        0.85      2.95 o 
  -6   3  11        2.26        5.44      2.64 o 
  -5   3  11       86.67       87.40      4.06 o 
  -4   3  11       32.47       30.82      4.59 o 
  -3   3  11      800.88      810.82     12.63 o 
  -2   3  11       65.19       71.80      4.18 o 
  -1   3  11      169.17      163.73      5.33 o 
   0   3  11       21.29       23.44      1.99 o 
   1   3  11      355.34      355.26      7.58 o 
   2   3  11      340.12      319.43      7.36 o 
   3   3  11       81.84       84.10      4.16 o 
   4   3  11       71.52       58.17      5.26 o 
   5   3  11      309.14      315.61     14.08 o 
   6   3  11       18.05       21.81      4.30 o 
  -8   4  11       15.42       16.98      3.65 o 
  -7   4  11      663.41      668.52     14.40 o 
  -6   4  11      580.72      580.45     10.84 o 
  -5   4  11      569.24      564.32     10.27 o 
  -4   4  11      459.00      455.23      8.67 o 
  -3   4  11       25.06       28.52      2.69 o 
  -2   4  11        0.39       -1.32      2.23 o 
  -1   4  11       46.62       50.35      4.55 o 
   0   4  11      247.60      239.70      5.62 o 
   1   4  11       16.78       22.99      2.41 o 
   2   4  11      106.65      102.08      3.90 o 
   3   4  11       15.08       18.85      3.23 o 
   4   4  11       40.90       39.82      4.02 o 
   5   4  11       17.90       21.00      3.63 o 
   6   4  11      129.98      125.37      6.16 o 
  -7   5  11       40.81       51.10      4.29 o 
  -6   5  11       27.83       29.36      4.24 o 
  -5   5  11      224.32      212.31      6.88 o 
  -4   5  11      379.12      372.62      7.76 o 
  -3   5  11      730.45      740.49     14.01 o 
  -2   5  11      506.91      493.25     13.17 o 
  -1   5  11      125.17      134.45      6.68 o 
   0   5  11       47.29       37.89      7.64 o 
   1   5  11       20.06       20.29      2.80 o 
   2   5  11       10.43       12.71      2.75 o 
   3   5  11      459.00      434.96     10.04 o 
   4   5  11      104.02      113.11      5.71 o 
   5   5  11       72.51       82.58      7.80 o 
  -6   6  11      139.01      138.35      5.56 o 
  -5   6  11       10.72       11.33      3.18 o 
  -4   6  11      240.52      247.54      7.61 o 
  -3   6  11       19.77       19.07      4.69 o 
  -2   6  11       33.55       38.62      4.97 o 
  -1   6  11       41.79       40.26      5.26 o 
   0   6  11      323.88      323.37     10.48 o 
   1   6  11        8.70        4.58      3.17 o 
   2   6  11      344.49      353.50      9.12 o 
   3   6  11       15.77       17.05      3.93 o 
   4   6  11       57.80       68.64      6.67 o 
  -4   7  11       58.77       53.74      6.39 o 
  -3   7  11       53.27       50.02      5.97 o 
  -2   7  11      217.07      230.09      9.62 o 
  -1   7  11      360.91      343.04     11.49 o 
   0   7  11      203.86      195.66      8.87 o 
   1   7  11       52.46       45.76      5.54 o 
   2   7  11      312.28      320.10      9.10 o 
   3   7  11       11.77        5.68      4.02 o 
  -2   8  11       13.06       10.46      7.64 o 
  -1   8  11       20.58       17.29      7.64 o 
   0   8  11       25.08       19.71      7.24 o 
  -3  -8  12       52.36       43.27      5.49 o 
  -2  -8  12      354.45      389.27     11.29 o 
  -1  -8  12       20.60       25.78      4.76 o 
   0  -8  12       95.39       83.01      6.08 o 
   1  -8  12        2.12        5.65      4.43 o 
  -5  -7  12      493.31      507.13     22.28 o 
  -4  -7  12        1.17        1.92      4.43 o 
  -3  -7  12      259.08      279.14      9.23 o 
  -2  -7  12      154.88      143.39      6.91 o 
  -1  -7  12        4.85        2.60      3.73 o 
   0  -7  12       96.49       84.48      5.83 o 
   1  -7  12      300.05      312.75     10.75 o 
   2  -7  12       51.32       54.71      5.45 o 
   3  -7  12        5.66        1.32      3.63 o 
  -6  -6  12      136.08      142.76      9.81 o 
  -5  -6  12       91.78       98.22      5.85 o 
  -4  -6  12      369.76      353.33      9.93 o 
  -3  -6  12      170.50      174.79      7.04 o 
  -2  -6  12      802.57      804.12     16.27 o 
  -1  -6  12        1.57        2.14      3.46 o 
   0  -6  12      267.33      270.96      8.57 o 
   1  -6  12      186.35      173.06      7.24 o 
   2  -6  12        7.56        7.08      2.41 o 
   3  -6  12       38.86       40.31      3.13 o 
   4  -6  12      184.68      197.52      5.94 o 
  -7  -5  12       35.51       41.65      7.39 o 
  -6  -5  12      111.17      114.06      8.82 o 
  -5  -5  12      617.52      584.77     17.92 o 
  -4  -5  12       89.56       89.59      4.41 o 
  -3  -5  12      563.05      552.26     10.72 o 
  -2  -5  12      428.73      420.44     12.42 o 
  -1  -5  12      207.63      208.21      7.22 o 
   0  -5  12       33.55       28.21      3.77 o 
   1  -5  12     1440.21     1390.76     18.12 o 
   2  -5  12       10.13       10.24      2.45 o 
   3  -5  12      271.96      278.05      7.59 o 
   4  -5  12       52.05       55.09      4.46 o 
   5  -5  12       58.06       64.93      4.61 o 
  -8  -4  12      333.26      308.87     19.71 o 
  -7  -4  12        5.10        8.65      5.97 o 
  -6  -4  12      816.47      770.20     21.61 o 
  -5  -4  12       99.46      102.16      7.66 o 
  -4  -4  12       58.23       46.53      3.33 o 
  -3  -4  12      115.80      115.91      5.03 o 
  -2  -4  12      197.92      208.62      5.98 o 
  -1  -4  12       73.33       68.50      3.12 o 
   0  -4  12      590.94      563.11      8.16 o 
   1  -4  12      387.24      399.10      6.63 o 
   2  -4  12        2.51       -0.39      2.08 o 
   3  -4  12       11.70        5.06      2.38 o 
   4  -4  12      499.68      467.90     16.89 o 
   5  -4  12       56.57       47.41      4.75 o 
   6  -4  12      112.56      121.66      7.83 o 
  -8  -3  12      456.56      443.20     22.92 o 
  -7  -3  12        9.17       -1.18      6.84 o 
  -6  -3  12      213.65      209.04     10.52 o 
  -5  -3  12      753.60      678.56     24.53 o 
  -4  -3  12      293.30      278.75      8.44 o 
  -3  -3  12     1418.39     1421.52     21.18 o 
  -2  -3  12      811.30      787.82     11.59 o 
  -1  -3  12      213.03      203.05      5.97 o 
   0  -3  12       15.71       19.44      2.09 o 
   1  -3  12       25.89       26.06      2.34 o 
   2  -3  12      125.49      137.50      4.62 o 
   3  -3  12       94.90      100.28      3.97 o 
   4  -3  12      367.96      372.28      8.36 o 
   5  -3  12       20.98       12.64      3.41 o 
   6  -3  12        9.71       26.91      5.63 o 
  -8  -2  12      204.61      175.75     14.48 o 
  -7  -2  12      108.08      102.15     11.26 o 
  -6  -2  12      197.81      181.02      9.85 o 
  -5  -2  12      779.69      856.47     26.74 o 
  -4  -2  12       54.98       48.42      5.78 o 
  -3  -2  12      375.71      381.67      6.63 o 
  -2  -2  12       10.76       15.72      1.73 o 
  -1  -2  12     1618.95     1605.69     18.45 o 
   0  -2  12      809.92      792.38     10.31 o 
   1  -2  12     1662.49     1656.76     19.31 o 
   2  -2  12        8.28        5.82      1.91 o 
   3  -2  12      326.57      301.60      9.52 o 
   4  -2  12        3.47        1.71      2.76 o 
   5  -2  12       39.28       37.04      3.63 o 
   6  -2  12        5.41        9.73      3.48 o 
  -9  -1  12        8.51        4.83      8.45 o 
  -8  -1  12      252.20      245.73     16.49 o 
  -7  -1  12        3.25       -4.83      6.03 o 
  -6  -1  12      271.40      250.96     14.88 o 
  -5  -1  12       29.81       27.07      5.83 o 
  -4  -1  12      498.24      464.36     11.91 o 
  -3  -1  12      211.83      219.42      4.75 o 
  -2  -1  12      429.97      405.62      6.17 o 
  -1  -1  12       31.21       34.75      2.05 o 
   0  -1  12      266.77      257.24      5.25 o 
   1  -1  12        6.57        6.25      1.81 o 
   2  -1  12      240.79      242.37      5.47 o 
   3  -1  12      294.84      276.24      6.11 o 
   4  -1  12      437.06      414.59     12.60 o 
   5  -1  12      145.48      140.21      6.24 o 
   6  -1  12       18.45       19.73      4.23 o 
  -9   0  12       78.82       58.32     10.86 o 
  -8   0  12      189.96      184.60     14.08 o 
  -7   0  12       44.30       29.36      8.04 o 
  -6   0  12        9.03       20.51      6.84 o 
  -5   0  12      970.11      974.86     15.56 o 
  -4   0  12        5.80        8.95      2.39 o 
  -3   0  12       29.08       34.41      2.62 o 
  -2   0  12      645.94      643.90      9.68 o 
  -1   0  12      864.19      866.73     10.93 o 
   0   0  12       62.06       66.49      2.74 o 
   1   0  12     3723.95     3684.17     43.68 o 
   2   0  12       27.04       33.46      4.55 o 
   3   0  12      215.90      219.24      5.55 o 
   4   0  12       41.95       47.11      4.02 o 
   5   0  12       74.35       81.81      6.23 o 
   6   0  12       50.62       58.30      9.85 o 
  -8   1  12      826.62      809.59     30.57 o 
  -7   1  12       54.24       49.87      8.45 o 
  -6   1  12      602.38      604.99     12.27 o 
  -5   1  12      277.41      286.00     14.14 o 
  -4   1  12       25.26       27.83      2.82 o 
  -3   1  12        9.72        9.18      2.22 o 
  -2   1  12      965.25      954.74     14.65 o 
  -1   1  12        1.23        0.84      1.75 o 
   0   1  12      590.24      584.96     10.22 o 
   1   1  12        5.54        8.18      2.33 o 
   2   1  12       95.94       92.41      3.87 o 
   3   1  12      210.24      206.20      6.41 o 
   4   1  12      836.41      798.28     18.55 o 
   5   1  12      426.39      409.42     12.31 o 
   6   1  12      279.83      290.25     10.76 o 
  -8   2  12       50.84       47.52      5.78 o 
  -7   2  12      107.47      107.41      5.50 o 
  -6   2  12       15.17       15.11      3.31 o 
  -5   2  12      825.91      823.58     28.61 o 
  -4   2  12      648.35      637.86     12.55 o 
  -3   2  12     2031.56     2002.17     31.58 o 
  -2   2  12      665.46      633.83     10.61 o 
  -1   2  12       21.44       21.53      2.45 o 
   0   2  12       24.04       24.41      2.28 o 
   1   2  12      295.89      293.03      6.42 o 
   2   2  12       14.30       14.26      2.61 o 
   3   2  12       43.41       49.18      4.23 o 
   4   2  12       85.88       89.29      5.89 o 
   5   2  12       55.33       53.84      5.67 o 
   6   2  12       96.21       94.14      6.86 o 
  -8   3  12      102.42       97.63      5.04 o 
  -7   3  12       50.60       56.63      4.12 o 
  -6   3  12        4.49        7.00      2.76 o 
  -5   3  12      375.86      362.34      7.89 o 
  -4   3  12       32.66       30.22      2.98 o 
  -3   3  12       51.09       48.57      3.05 o 
  -2   3  12      336.56      347.13      6.80 o 
  -1   3  12      395.56      391.08     10.76 o 
   0   3  12      785.86      750.16     12.05 o 
   1   3  12      657.57      632.18     11.49 o 
   2   3  12       13.93       12.72      2.79 o 
   3   3  12       88.83       90.32      5.82 o 
   4   3  12       45.93       47.33      4.92 o 
   5   3  12       35.04       35.61      4.97 o 
   6   3  12        8.57       10.43      4.81 o 
  -7   4  12       25.92       30.79      3.76 o 
  -6   4  12      180.08      183.30      6.12 o 
  -5   4  12       12.51       10.73      3.83 o 
  -4   4  12       97.50      101.98      4.23 o 
  -3   4  12      118.68      124.05      4.43 o 
  -2   4  12      152.22      146.93      7.11 o 
  -1   4  12       81.87       77.46      5.83 o 
   0   4  12       27.58       23.45      3.95 o 
   1   4  12       52.04       56.33      3.40 o 
   2   4  12      273.24      283.23      6.47 o 
   3   4  12      115.84      115.32      5.25 o 
   4   4  12      403.64      413.79     10.63 o 
   5   4  12       30.21       32.78      4.25 o 
  -7   5  12       23.40       23.69      4.32 o 
  -6   5  12       16.48       11.30      3.36 o 
  -5   5  12       62.47       68.80      4.01 o 
  -4   5  12        7.34        5.75      2.85 o 
  -3   5  12      148.68      144.67      7.38 o 
  -2   5  12        2.15        0.80      3.70 o 
  -1   5  12       14.24        4.36      3.83 o 
   0   5  12       66.41       62.83      5.40 o 
   1   5  12       89.32       93.53      4.78 o 
   2   5  12        0.57       -0.80      2.94 o 
   3   5  12      268.68      274.45      8.03 o 
   4   5  12      132.77      132.15      6.01 o 
  -6   6  12       87.76       87.05      9.52 o 
  -5   6  12      122.85      127.74      6.07 o 
  -4   6  12       95.73      112.50      7.38 o 
  -3   6  12       20.86       30.16      5.26 o 
  -2   6  12      420.48      453.18     13.49 o 
  -1   6  12        1.20       -0.29      4.12 o 
   0   6  12      295.26      280.21     10.66 o 
   1   6  12       44.62       38.81      5.12 o 
   2   6  12        0.47        0.69      3.40 o 
   3   6  12       46.47       50.19      4.60 o 
  -4   7  12      202.37      212.75     13.27 o 
  -3   7  12      146.38      139.56     11.26 o 
  -2   7  12       35.89       32.67      8.65 o 
  -1   7  12      100.44      108.69      8.45 o 
   0   7  12        2.36       -4.35      4.35 o 
   1   7  12      245.31      274.20     10.59 o 
  -2  -8  13        5.28        8.85      6.43 o 
  -1  -8  13      140.52      154.17      7.72 o 
  -4  -7  13      113.71      110.68      6.58 o 
  -3  -7  13      138.74      161.45      8.68 o 
  -2  -7  13        0.08       -2.40      3.89 o 
  -1  -7  13      184.50      183.84      7.81 o 
   0  -7  13       10.16       12.90      4.26 o 
   1  -7  13       57.35       68.86      5.50 o 
   2  -7  13       19.30       14.76      4.54 o 
  -6  -6  13      347.19      357.74     15.89 o 
  -5  -6  13        3.53        2.55      5.54 o 
  -4  -6  13      439.85      410.60     30.81 o 
  -3  -6  13       93.19      107.41      5.95 o 
  -2  -6  13       25.94       25.63      5.05 o 
  -1  -6  13      102.98       91.00      5.72 o 
   0  -6  13       47.88       48.72      4.89 o 
   1  -6  13        4.22       11.84      3.93 o 
   2  -6  13      203.16      210.04      8.08 o 
   3  -6  13       31.03       29.92      3.11 o 
  -7  -5  13      115.91      137.90     10.09 o 
  -6  -5  13      194.63      206.71     20.31 o 
  -5  -5  13       15.94       16.49      6.26 o 
  -4  -5  13      170.65      168.61      7.07 o 
  -3  -5  13      475.25      475.44     11.41 o 
  -2  -5  13        7.68        3.84      3.42 o 
  -1  -5  13     1381.80     1297.98     23.07 o 
   0  -5  13       32.88       43.14      4.37 o 
   1  -5  13      256.73      258.53      9.30 o 
   2  -5  13        2.40        4.62      2.44 o 
   3  -5  13       12.06       20.38      2.96 o 
   4  -5  13        5.69        2.45      3.20 o 
  -7  -4  13       32.59       26.59      6.75 o 
  -6  -4  13      100.27      103.62      8.67 o 
  -5  -4  13      382.89      363.11     14.06 o 
  -4  -4  13      299.63      325.64      9.85 o 
  -3  -4  13      427.42      458.13     10.45 o 
  -2  -4  13        0.08        1.51      2.52 o 
  -1  -4  13      319.06      320.94     10.68 o 
   0  -4  13       39.08       43.19      4.00 o 
   1  -4  13       46.10       54.99      4.44 o 
   2  -4  13      566.04      596.63     18.00 o 
   3  -4  13      157.07      175.82      5.26 o 
   4  -4  13      191.87      202.43      9.93 o 
   5  -4  13       15.85       16.43      3.68 o 
  -8  -3  13       69.26       89.28     12.07 o 
  -7  -3  13      128.61      128.44      9.52 o 
  -6  -3  13      724.96      738.10     21.17 o 
  -5  -3  13       51.36       48.47      6.24 o 
  -4  -3  13      101.77       87.18      7.04 o 
  -3  -3  13      268.21      252.97      6.51 o 
  -2  -3  13      266.10      265.29      6.60 o 
  -1  -3  13      202.18      207.46      6.06 o 
   0  -3  13      736.76      760.10     10.29 o 
   1  -3  13        0.11        0.60      1.92 o 
   2  -3  13      176.17      178.35      8.07 o 
   3  -3  13        8.41        7.51      2.94 o 
   4  -3  13        8.51        5.79      3.13 o 
   5  -3  13       89.73      101.45      5.22 o 
  -8  -2  13        0.47        4.83      8.04 o 
  -7  -2  13      231.85      211.55     15.28 o 
  -6  -2  13      262.69      226.52     10.95 o 
  -5  -2  13        1.13        1.53      4.52 o 
  -4  -2  13      302.61      307.13     11.93 o 
  -3  -2  13      181.78      212.67      5.77 o 
  -2  -2  13      249.83      247.72      4.79 o 
  -1  -2  13       33.68       37.59      2.28 o 
   0  -2  13       52.51       58.46      2.67 o 
   1  -2  13       68.74       75.03      3.02 o 
   2  -2  13        6.00        1.76      2.56 o 
   3  -2  13      693.70      671.41     11.83 o 
   4  -2  13       10.77       14.57      3.24 o 
   5  -2  13       81.68       80.20      4.98 o 
   6  -2  13        3.70        9.51      5.60 o 
  -8  -1  13      198.53      193.05     15.28 o 
  -7  -1  13       43.40       45.04      9.25 o 
  -6  -1  13     1109.54     1069.37     26.58 o 
  -5  -1  13       32.32       27.89      5.54 o 
  -4  -1  13      493.32      505.52     30.05 o 
  -3  -1  13     1042.20     1032.33     15.70 o 
  -2  -1  13       39.90       37.63      2.55 o 
  -1  -1  13      173.02      170.88      4.04 o 
   0  -1  13      277.77      274.05      5.19 o 
   1  -1  13      208.85      187.03      4.87 o 
   2  -1  13       39.59       37.59      3.68 o 
   3  -1  13        2.12        4.45      2.72 o 
   4  -1  13        2.84        3.31      2.91 o 
   5  -1  13        4.89        3.32      3.57 o 
   6  -1  13      188.70      199.48     13.27 o 
  -8   0  13       11.24        3.22      7.24 o 
  -7   0  13      146.50      161.68     13.27 o 
  -6   0  13        9.16        4.42      6.84 o 
  -5   0  13      147.78      141.02      7.14 o 
  -4   0  13        4.18        3.62      2.32 o 
  -3   0  13      280.08      285.58      9.24 o 
  -2   0  13     1286.52     1295.39     18.95 o 
  -1   0  13     1507.40     1491.22     17.53 o 
   0   0  13     1238.05     1262.74     16.85 o 
   1   0  13        0.18        0.87      1.98 o 
   2   0  13      598.74      572.52      9.56 o 
   3   0  13      191.87      184.96      5.90 o 
   4   0  13       18.11       19.87      4.55 o 
   5   0  13       44.81       56.71      5.78 o 
   6   0  13       23.29       23.73      7.24 o 
  -8   1  13       11.83        5.63      7.24 o 
  -7   1  13       92.54       88.08     10.05 o 
  -6   1  13       22.13       23.29      5.63 o 
  -5   1  13       69.96       67.02      4.30 o 
  -4   1  13      244.54      249.89      6.40 o 
  -3   1  13       47.25       48.20      3.16 o 
  -2   1  13      191.55      192.56      5.32 o 
  -1   1  13        4.92        1.12      2.61 o 
   0   1  13       22.34       21.43      2.65 o 
   1   1  13      165.56      166.78      5.28 o 
   2   1  13      401.38      375.74      9.54 o 
   3   1  13      330.12      346.93     16.29 o 
   4   1  13      387.62      390.49     12.06 o 
   5   1  13        0.93        2.47      5.23 o 
   6   1  13       28.51       39.82      8.45 o 
  -8   2  13       97.81      107.26      7.95 o 
  -7   2  13       56.99       71.37      6.64 o 
  -6   2  13      475.97      487.07     14.31 o 
  -5   2  13       90.34       88.59      4.83 o 
  -4   2  13       15.92       17.90      3.31 o 
  -3   2  13      138.67      141.16      5.40 o 
  -2   2  13      147.81      151.73      4.85 o 
  -1   2  13      103.50      100.98      4.73 o 
   0   2  13      532.52      544.46      9.13 o 
   1   2  13        4.21        0.38      2.51 o 
   2   2  13       29.53       33.37      3.30 o 
   3   2  13       12.49        9.75      3.95 o 
   4   2  13       57.80       63.64      5.67 o 
   5   2  13       78.53       92.98     10.26 o 
  -7   3  13        0.95       -2.49      2.94 o 
  -6   3  13      324.74      339.13      8.65 o 
  -5   3  13      243.42      251.02      7.16 o 
  -4   3  13      102.08      116.79      4.57 o 
  -3   3  13      412.45      438.67     12.63 o 
  -2   3  13        7.32        3.17      5.43 o 
  -1   3  13      331.47      338.05     10.48 o 
   0   3  13       70.14       64.60     13.07 o 
   1   3  13       27.90       32.40      4.12 o 
   2   3  13       23.10       25.64      3.36 o 
   3   3  13       84.57       81.18      5.78 o 
   4   3  13        1.82       -0.49      4.12 o 
   5   3  13        8.96        7.84      4.69 o 
  -7   4  13        1.10       -1.97      3.14 o 
  -6   4  13      258.36      260.50      7.06 o 
  -5   4  13        2.65       -1.31      2.77 o 
  -4   4  13        3.58        6.59      3.25 o 
  -3   4  13      267.27      268.79      9.66 o 
  -2   4  13      206.59      225.11     13.47 o 
  -1   4  13       76.16       73.16      5.83 o 
   0   4  13      435.48      437.34     12.35 o 
   1   4  13       28.11       27.53      3.60 o 
   2   4  13       86.75       91.54      8.69 o 
   3   4  13       32.64       23.31      3.87 o 
   4   4  13        3.56        4.46      3.40 o 
  -6   5  13        3.77        2.25      3.25 o 
  -5   5  13       32.59       37.21      3.80 o 
  -4   5  13       68.41       65.14      5.95 o 
  -3   5  13      198.45      187.53      8.76 o 
  -2   5  13       29.41       31.95      9.85 o 
  -1   5  13       59.10       48.47      6.23 o 
   0   5  13       17.66       21.03      4.69 o 
   1   5  13      176.90      183.89      8.52 o 
   2   5  13       61.62       57.88      4.52 o 
   3   5  13      133.12      147.72      9.41 o 
  -5   6  13       41.74       21.72      8.04 o 
  -4   6  13      254.12      262.62     14.08 o 
  -3   6  13       36.85       44.88      8.65 o 
  -2   6  13        4.67        0.60      8.24 o 
  -1   6  13       79.41       75.86      6.24 o 
   0   6  13       75.73       68.57      6.24 o 
   1   6  13       85.08       76.63      6.24 o 
   2   6  13       40.33       43.84      7.64 o 
  -2   7  13       53.53       43.03      8.04 o 
  -1   7  13        5.60        7.24      6.43 o 
  -3  -7  14       95.67       99.05      6.89 o 
  -2  -7  14       51.27       46.47      5.43 o 
  -1  -7  14      302.87      324.05     18.04 o 
   0  -7  14        0.22        3.26      4.40 o 
   1  -7  14       88.35       87.47     15.08 o 
  -5  -6  14       33.73       28.40      6.96 o 
  -4  -6  14       85.41       86.34      5.85 o 
  -3  -6  14       31.35       43.76      5.07 o 
  -2  -6  14      512.26      537.07     15.41 o 
  -1  -6  14       33.04       48.32      5.13 o 
   0  -6  14       13.99       23.79      4.30 o 
   1  -6  14        4.47        3.53      3.99 o 
   2  -6  14      133.93      127.75      9.51 o 
  -6  -5  14        7.65        8.89      6.28 o 
  -5  -5  14      666.92      663.56     30.36 o 
  -4  -5  14      149.15      144.93      9.66 o 
  -3  -5  14       62.57       69.22      5.26 o 
  -2  -5  14       67.01       57.81      4.94 o 
  -1  -5  14       44.04       48.27      4.54 o 
   0  -5  14      318.45      314.28      9.43 o 
   1  -5  14      396.86      376.07     10.28 o 
   2  -5  14      147.44      164.32      6.01 o 
   3  -5  14        0.58        1.39      3.16 o 
  -7  -4  14      634.01      671.89     31.37 o 
  -6  -4  14       97.71       94.33      8.93 o 
  -5  -4  14      194.15      205.93     21.72 o 
  -4  -4  14      475.94      468.62     15.92 o 
  -3  -4  14        4.60       -2.56      3.49 o 
  -2  -4  14      564.59      573.62     15.38 o 
  -1  -4  14      251.82      257.90      8.16 o 
   0  -4  14       10.91       14.10      2.87 o 
   1  -4  14      217.96      197.97      7.15 o 
   2  -4  14       25.93       32.36      3.19 o 
   3  -4  14       40.20       42.85      5.34 o 
   4  -4  14       67.86       69.06      4.65 o 
  -7  -3  14      143.54      165.61     10.66 o 
  -6  -3  14       17.95       25.39      6.68 o 
  -5  -3  14      245.69      238.06     20.51 o 
  -4  -3  14      845.82      803.52     21.61 o 
  -3  -3  14       53.23       53.10      4.76 o 
  -2  -3  14      833.16      799.17     13.85 o 
  -1  -3  14      165.60      158.75      4.86 o 
   0  -3  14        2.14        2.62      2.17 o 
   1  -3  14      381.79      386.79      7.39 o 
   2  -3  14       83.71       75.74      4.19 o 
   3  -3  14       11.56       11.90      3.26 o 
   4  -3  14      179.87      181.88      6.41 o 
   5  -3  14       18.04       25.30      5.31 o 
  -7  -2  14      122.49      124.68     12.87 o 
  -6  -2  14        8.39        4.50      5.95 o 
  -5  -2  14      254.57      241.22     17.70 o 
  -4  -2  14      106.38      111.50      7.95 o 
  -3  -2  14        0.73       -2.27      4.35 o 
  -2  -2  14      149.70      158.29      4.63 o 
  -1  -2  14      180.05      179.90      4.41 o 
   0  -2  14       11.75        8.60      2.13 o 
   1  -2  14      209.56      223.99      6.68 o 
   2  -2  14       83.16       98.04      5.86 o 
   3  -2  14       10.64        2.63      2.92 o 
   4  -2  14       64.33       66.13      4.45 o 
   5  -2  14      136.12      123.61      7.90 o 
  -8  -1  14      211.61      231.25     17.70 o 
  -7  -1  14      344.49      379.26     20.91 o 
  -6  -1  14        0.01       -4.81      4.81 o 
  -5  -1  14      345.26      318.96     19.91 o 
  -4  -1  14      692.39      616.04     17.76 o 
  -3  -1  14       34.70       39.40      3.00 o 
  -2  -1  14      683.18      668.24     11.45 o 
  -1  -1  14        4.49        3.48      1.87 o 
   0  -1  14       99.23      102.77      3.70 o 
   1  -1  14       10.80       11.37      2.44 o 
   2  -1  14      291.43      287.74      9.24 o 
   3  -1  14       12.20       13.84      4.76 o 
   4  -1  14      152.97      160.30     10.01 o 
   5  -1  14       31.39       37.86      5.82 o 
  -8   0  14       15.48       11.26      8.45 o 
  -7   0  14      506.51      497.90     22.92 o 
  -6   0  14        6.67        4.02      6.84 o 
  -5   0  14      759.84      769.57     20.74 o 
  -4   0  14       25.19       32.43      3.21 o 
  -3   0  14      156.02      161.93      5.17 o 
  -2   0  14       65.57       63.80      3.76 o 
  -1   0  14      424.38      432.74      8.52 o 
   0   0  14       39.20       44.00      2.96 o 
   1   0  14      363.94      362.38      7.17 o 
   2   0  14      142.62      141.49      5.26 o 
   3   0  14        6.39        6.79      3.31 o 
   4   0  14       81.25       83.48      6.39 o 
   5   0  14       64.13       47.86      8.45 o 
  -7   1  14      388.41      367.59     19.71 o 
  -6   1  14       14.18       17.70      7.64 o 
  -5   1  14        3.58        5.35      2.95 o 
  -4   1  14     1133.41     1111.60     17.31 o 
  -3   1  14       98.04       93.34      4.14 o 
  -2   1  14      737.97      732.97     12.33 o 
  -1   1  14      236.39      235.40      7.13 o 
   0   1  14      126.87      129.86      4.95 o 
   1   1  14       16.00       13.84      3.42 o 
   2   1  14        9.69       10.51      3.95 o 
   3   1  14       28.67       27.56      4.40 o 
   4   1  14       38.67       44.66      5.38 o 
   5   1  14       25.26        8.85      6.43 o 
  -7   2  14        3.06        4.83      7.64 o 
  -6   2  14      116.77      125.09      5.74 o 
  -5   2  14       62.80       63.07      5.23 o 
  -4   2  14      242.86      240.80      7.14 o 
  -3   2  14      276.25      269.64      7.41 o 
  -2   2  14      419.12      428.40     12.34 o 
  -1   2  14      613.94      609.81     12.62 o 
   0   2  14      511.41      522.53     11.41 o 
   1   2  14     1376.82     1325.15     20.92 o 
   2   2  14      253.64      249.12      9.05 o 
   3   2  14        5.55        6.91      4.12 o 
   4   2  14       17.11       20.17      4.55 o 
  -7   3  14      125.02      137.34      9.29 o 
  -6   3  14       95.39      108.23      4.93 o 
  -5   3  14       87.59       97.08      4.64 o 
  -4   3  14       12.52        8.97      2.86 o 
  -3   3  14      100.09       98.54      5.95 o 
  -2   3  14       88.47       97.59      6.11 o 
  -1   3  14       65.32       59.70      5.26 o 
   0   3  14        8.40        9.21      4.12 o 
   1   3  14        1.30       -0.14      3.09 o 
   2   3  14       27.53       28.14      4.63 o 
   3   3  14      116.71      121.15      7.04 o 
   4   3  14       45.14       67.16      8.85 o 
  -6   4  14        5.59        5.88      3.35 o 
  -5   4  14       74.09       80.53      4.31 o 
  -4   4  14      614.65      633.03     16.31 o 
  -3   4  14      165.98      182.45     11.26 o 
  -2   4  14      268.50      283.74     10.23 o 
  -1   4  14       25.88       25.48      4.52 o 
   0   4  14       16.04       15.29      4.40 o 
   1   4  14       47.13       42.32      4.83 o 
   2   4  14       30.05       33.85      3.93 o 
   3   4  14        0.87       -0.11      4.24 o 
  -5   5  14       88.28       92.90      9.25 o 
  -4   5  14       65.43       59.79      8.04 o 
  -3   5  14       43.58       52.38      5.63 o 
  -2   5  14       70.25       65.09      6.43 o 
  -1   5  14      268.06      272.32     10.19 o 
   0   5  14       64.19       59.46      5.82 o 
   1   5  14      265.11      251.26      9.90 o 
   2   5  14       10.19        6.84      6.84 o 
  -3   6  14      137.13      137.55     11.26 o 
  -2   6  14       81.79       79.63      9.65 o 
  -1   6  14      142.86      139.56     11.26 o 
   0   6  14        0.13       -1.21      6.03 o 
  -4  -6  15       67.03       72.80     15.28 o 
  -3  -6  15       95.70      100.25      6.51 o 
  -2  -6  15       76.47       73.36      5.85 o 
  -1  -6  15       27.54       37.25      5.84 o 
   0  -6  15      829.80      814.64     17.46 o 
   1  -6  15       55.95       58.18      5.55 o 
  -5  -5  15       99.03      102.63      9.52 o 
  -4  -5  15       29.93       40.78      7.39 o 
  -3  -5  15      145.22      140.79      9.94 o 
  -2  -5  15      359.63      373.95     10.65 o 
  -1  -5  15       89.34       79.22      5.61 o 
   0  -5  15       79.78       76.70      5.50 o 
   1  -5  15       66.12       81.53      6.42 o 
   2  -5  15       36.29       39.12      4.07 o 
  -6  -4  15       96.88       87.33     12.67 o 
  -5  -4  15      108.96       93.75      9.05 o 
  -4  -4  15      133.50      111.74      8.93 o 
  -3  -4  15      232.74      271.66     25.54 o 
  -2  -4  15        2.13        9.16      3.65 o 
  -1  -4  15       14.16        8.22      3.71 o 
   0  -4  15       14.55        9.07      3.99 o 
   1  -4  15      186.93      211.40      8.19 o 
   2  -4  15       61.46       65.01      4.15 o 
   3  -4  15       90.29       91.91      5.02 o 
  -6  -3  15      357.27      385.09     21.52 o 
  -5  -3  15      107.04      100.91      8.76 o 
  -4  -3  15       17.55       18.79      6.23 o 
  -3  -3  15      132.12      124.93      8.52 o 
  -2  -3  15      277.47      261.98     10.85 o 
  -1  -3  15       82.19       67.24      8.36 o 
   0  -3  15      400.22      421.82     12.43 o 
   1  -3  15        1.43       -2.47      3.02 o 
   2  -3  15        0.28       -2.12      3.02 o 
   3  -3  15       12.27       22.83      3.79 o 
   4  -3  15       59.57       67.00      5.59 o 
  -7  -2  15        6.33       -3.22      8.85 o 
  -6  -2  15       36.58       43.82      6.96 o 
  -5  -2  15      557.11      538.73     29.76 o 
  -4  -2  15        0.39       -2.79      7.64 o 
  -3  -2  15      528.37      536.28     20.11 o 
  -2  -2  15      217.49      227.15      8.83 o 
  -1  -2  15        9.79        9.16      2.28 o 
   0  -2  15      234.07      225.49      7.00 o 
   1  -2  15      273.72      296.78      7.23 o 
   2  -2  15      141.61      153.05      5.70 o 
   3  -2  15      281.89      324.93     11.79 o 
   4  -2  15       16.31       13.31      4.34 o 
  -7  -1  15       15.50       20.51      9.25 o 
  -6  -1  15      378.17      389.45     15.04 o 
  -5  -1  15       12.72        6.09      6.03 o 
  -4  -1  15        1.40       -0.08      4.97 o 
  -3  -1  15      110.09      114.21      9.29 o 
  -2  -1  15      408.81      425.07      9.93 o 
  -1  -1  15       49.96       53.36      3.59 o 
   0  -1  15     1218.97     1193.25     16.52 o 
   1  -1  15       66.84       75.37      4.06 o 
   2  -1  15       63.13       70.87      4.53 o 
   3  -1  15       42.30       43.99      3.98 o 
   4  -1  15       44.16       42.66      5.60 o 
  -7   0  15      144.62      133.52     12.87 o 
  -6   0  15       56.03       53.49     10.05 o 
  -5   0  15       54.70       62.83      6.75 o 
  -4   0  15       36.10       36.11      5.95 o 
  -3   0  15      270.70      298.34     11.03 o 
  -2   0  15       76.83       76.91      3.98 o 
  -1   0  15       11.68        3.83      3.05 o 
   0   0  15        3.89        7.10      3.95 o 
   1   0  15       37.54       47.27      4.77 o 
   2   0  15      251.20      242.96      6.78 o 
   3   0  15      622.13      622.86     18.90 o 
   4   0  15      198.57      217.18     12.47 o 
  -7   1  15       38.48       40.62      9.25 o 
  -6   1  15      449.37      471.35     22.12 o 
  -5   1  15      420.32      431.14     13.45 o 
  -4   1  15      350.01      355.98      8.21 o 
  -3   1  15      494.89      490.03     10.15 o 
  -2   1  15       43.02       40.91      4.43 o 
  -1   1  15       27.75       30.64      3.66 o 
   0   1  15      112.03      108.09      5.36 o 
   1   1  15       23.75       20.28      4.12 o 
   2   1  15        0.99        7.28      3.83 o 
   3   1  15       83.17       85.40      6.39 o 
   4   1  15        5.97       -1.21      6.03 o 
  -6   2  15        6.58       10.12      5.10 o 
  -5   2  15       20.43       20.28      3.84 o 
  -4   2  15       12.11        4.00      3.39 o 
  -3   2  15      129.31      112.84     12.07 o 
  -2   2  15      756.41      762.33     15.11 o 
  -1   2  15       65.64       72.97      4.65 o 
   0   2  15      488.53      494.84     13.40 o 
   1   2  15       23.48       21.89      4.12 o 
   2   2  15       59.16       48.75      5.21 o 
   3   2  15       28.72       33.13      4.97 o 
  -6   3  15       14.57       15.18      3.56 o 
  -5   3  15      267.72      290.67     12.02 o 
  -4   3  15       16.87        8.17      4.52 o 
  -3   3  15        2.19        1.41      3.98 o 
  -2   3  15       91.46       96.67      7.24 o 
  -1   3  15        1.08       -0.54      3.83 o 
   0   3  15       24.88       29.88      4.97 o 
   1   3  15      142.12      154.52     14.08 o 
   2   3  15        5.04        3.35      3.56 o 
   3   3  15      209.76      210.14      8.80 o 
  -5   4  15        3.89        0.32      4.69 o 
  -4   4  15       36.07       33.05      8.85 o 
  -3   4  15       18.47       23.74      4.69 o 
  -2   4  15      163.71      178.01      8.80 o 
  -1   4  15       52.77       53.04      5.83 o 
   0   4  15      381.98      379.12     12.31 o 
   1   4  15       51.81       55.07      5.82 o 
   2   4  15        2.63       -1.61      6.43 o 
  -4   5  15        1.10        4.42      7.24 o 
  -3   5  15      252.90      266.24     14.08 o 
  -2   5  15       12.06        8.04      7.24 o 
  -1   5  15      118.49       91.70      9.65 o 
   0   5  15      158.97      144.78     11.26 o 
  -4  -5  16       84.31       64.35     11.26 o 
  -3  -5  16      170.93      176.92     13.27 o 
  -2  -5  16        1.29        1.93      4.14 o 
  -1  -5  16      238.79      235.25      8.80 o 
   0  -5  16       94.95       87.05      6.26 o 
   1  -5  16       28.06       27.14      4.94 o 
  -5  -4  16        0.80       -2.82      6.84 o 
  -4  -4  16       36.43       28.52      7.09 o 
  -3  -4  16      392.22      409.59     15.20 o 
  -2  -4  16      180.12      188.12     11.66 o 
  -1  -4  16      427.52      451.41     11.88 o 
   0  -4  16       34.39       39.30      5.12 o 
   1  -4  16       23.81       24.52      8.85 o 
   2  -4  16       18.34       17.35      4.47 o 
  -5  -3  16       35.55       14.27      6.68 o 
  -4  -3  16      315.98      329.68     14.21 o 
  -3  -3  16       68.82       71.63     10.26 o 
  -2  -3  16       16.26       11.73      5.78 o 
  -1  -3  16       11.69       15.60      5.67 o 
   0  -3  16      365.31      394.85     11.38 o 
   1  -3  16        0.87        2.97      3.06 o 
   2  -3  16      204.38      220.81     10.04 o 
   3  -3  16      170.38      189.43     13.27 o 
  -6  -2  16       31.98       39.21      7.25 o 
  -5  -2  16       29.34       38.67      9.05 o 
  -4  -2  16      307.75      299.98     12.92 o 
  -3  -2  16       84.94       78.22      7.79 o 
  -2  -2  16      105.91       99.15     14.28 o 
  -1  -2  16      174.21      176.29     10.33 o 
   0  -2  16        2.04        1.29      2.90 o 
   1  -2  16       14.32       13.75      3.23 o 
   2  -2  16        1.80        0.21      3.07 o 
   3  -2  16       50.40       58.78      5.25 o 
  -6  -1  16      316.47      367.95     15.68 o 
  -5  -1  16        6.23        7.39      5.70 o 
  -4  -1  16      517.23      518.78     17.16 o 
  -3  -1  16      153.42      139.53      8.93 o 
  -2  -1  16      237.39      235.17      6.57 o 
  -1  -1  16      134.57      140.09      6.06 o 
   0  -1  16        2.53        7.18      3.51 o 
   1  -1  16        1.89        1.72      2.95 o 
   2  -1  16       77.17       75.83      4.72 o 
   3  -1  16        0.45        1.55      4.83 o 
  -6   0  16      246.12      239.70     16.49 o 
  -5   0  16       21.03       22.48      6.28 o 
  -4   0  16       39.50       42.30      6.75 o 
  -3   0  16      302.53      307.17      8.36 o 
  -2   0  16       30.12       34.31      3.85 o 
  -1   0  16      319.27      339.45     11.18 o 
   0   0  16      122.55      140.06      6.16 o 
   1   0  16      146.22      147.44      5.63 o 
   2   0  16      105.67      122.58     12.67 o 
   3   0  16       73.15       68.77      8.45 o 
  -6   1  16        7.02       -7.24      7.24 o 
  -5   1  16        0.80        1.61      6.43 o 
  -4   1  16       48.06       48.74      3.91 o 
  -3   1  16      445.81      450.82     11.56 o 
  -2   1  16       30.46       23.89      4.03 o 
  -1   1  16      176.10      177.25      6.79 o 
   0   1  16       72.46       75.44      4.94 o 
   1   1  16       35.35       40.36      5.21 o 
   2   1  16       57.84       68.24      5.95 o 
   3   1  16       56.45       67.97      8.45 o 
  -5   2  16      146.63      141.45      6.27 o 
  -4   2  16       86.17       93.13      6.36 o 
  -3   2  16       58.80       63.12      5.50 o 
  -2   2  16       42.23       38.11      4.29 o 
  -1   2  16        2.68        3.08      4.12 o 
   0   2  16       85.49       84.82      6.11 o 
   1   2  16       19.74       18.21      4.83 o 
   2   2  16      146.75      162.88     11.66 o 
  -5   3  16        1.61        0.62      4.81 o 
  -4   3  16      399.15      409.61     12.76 o 
  -3   3  16      169.25      177.40      8.36 o 
  -2   3  16       63.60       69.40      6.07 o 
  -1   3  16      202.08      200.50      8.87 o 
   0   3  16        7.58       11.07      4.40 o 
   1   3  16        4.65        2.82      6.03 o 
   2   3  16        0.69        2.41      6.03 o 
  -3   4  16      298.87      292.38     15.28 o 
  -2   4  16        1.14        8.04      6.84 o 
  -1   4  16      123.62      127.49     10.05 o 
   0   4  16      456.65      468.14     18.50 o 
  -3  -4  17      153.46      174.48     10.76 o 
  -2  -4  17       20.39       12.43     16.09 o 
  -1  -4  17       31.35       35.43      6.83 o 
   0  -4  17      151.85      151.76     22.92 o 
  -4  -3  17      111.99      114.82      9.73 o 
  -3  -3  17        1.22       -3.02      5.69 o 
  -2  -3  17      405.18      437.02     15.33 o 
  -1  -3  17       30.11       30.97     10.46 o 
   0  -3  17        2.08       10.35      5.41 o 
   1  -3  17      152.99      147.30      6.68 o 
  -5  -2  17       82.27       76.41      8.85 o 
  -4  -2  17       12.72        9.59      6.11 o 
  -3  -2  17      153.29      155.98     10.19 o 
  -2  -2  17       28.52       32.34      6.75 o 
  -1  -2  17        1.49        4.42      7.64 o 
   0  -2  17       24.18       26.12      4.07 o 
   1  -2  17      265.15      264.52      8.82 o 
  -5  -1  17      131.18      128.27     10.02 o 
  -4  -1  17       34.39       29.05      9.85 o 
  -3  -1  17       18.22       15.16      7.24 o 
  -2  -1  17      153.51      142.67      8.60 o 
  -1  -1  17      121.30      142.56      7.72 o 
   0  -1  17      101.65      107.02      5.72 o 
   1  -1  17       53.74       56.83      4.36 o 
   2  -1  17       61.09       74.86      6.75 o 
  -5   0  17      362.16      385.93     15.40 o 
  -4   0  17      204.69      204.93     10.71 o 
  -3   0  17      508.13      507.38     40.62 o 
  -2   0  17      165.70      174.99      6.81 o 
  -1   0  17        2.80        5.88      3.85 o 
   0   0  17       11.15       13.57      3.86 o 
   1   0  17       81.62       87.10      6.24 o 
   2   0  17       30.01       36.60      6.84 o 
  -5   1  17      130.08      121.86     11.66 o 
  -4   1  17       21.73       22.81      5.87 o 
  -3   1  17       97.47       99.45      5.52 o 
  -2   1  17       50.04       54.13      4.82 o 
  -1   1  17      181.63      199.86      8.92 o 
   0   1  17      243.94      279.91     11.66 o 
   1   1  17      118.19      124.27      9.65 o 
  -4   2  17       34.09       30.54      4.97 o 
  -3   2  17       68.04       70.86      6.07 o 
  -2   2  17        7.50        8.30      3.94 o 
  -1   2  17        2.77        1.50      4.40 o 
   0   2  17        6.15        2.82      5.63 o 
   1   2  17        1.91        0.40      5.63 o 
  -2   3  17        1.18       -5.23      5.23 o 
  -1   3  17       43.70       38.21      7.24 o 
  -2  -2  18       13.08       14.08     10.05 o 
  -3  -1  18       31.70       34.59     11.26 o 
  -2  -1  18       33.63       36.20     10.86 o 
  -1  -1  18       51.62       59.90      5.02 o 
  -3   0  18        4.03       -4.42      9.25 o 
  -2   0  18       32.45       32.30      4.58 o 
  -1   0  18       10.01        8.36      3.96 o 
                                                 
